# Supplementary material for: ABCC4 impairs the clearance of plasma LDL cholesterol through suppressing LDLR expression in the liver
Source: Commun Biol. 2025 Oct 2;8:1414. doi: 10.1038/s42003-025-08818-x (PMC12491593; doi:10.1038/s42003-025-08818-x)
Supplement: Supplementary file 4 — Supplementary Data 1 to Supplementary Data 6 [file 42003_2025_8818_MOESM4_ESM.zip]

Archive with 12 entries (12 files):
- Supplementary Data 6.xlsx
- __MACOSX/._Supplementary Data 6.xlsx
- Supplementary Data 1.xlsx
- __MACOSX/._Supplementary Data 1.xlsx
- Supplementary Data 2.xlsx
- __MACOSX/._Supplementary Data 2.xlsx
- Supplementary Data 3.xlsx
- __MACOSX/._Supplementary Data 3.xlsx
- Supplementary Data 4.xlsx
- __MACOSX/._Supplementary Data 4.xlsx
- Supplementary Data 5.xlsx
- __MACOSX/._Supplementary Data 5.xlsx
