# Supplementary material for: ABCC4 impairs the clearance of plasma LDL cholesterol through suppressing LDLR expression in the liver
Source: Commun Biol. 2025 Oct 2;8:1414. doi: 10.1038/s42003-025-08818-x (PMC12491593; doi:10.1038/s42003-025-08818-x)
Supplement: Supplementary file 4 — Supplementary Data 1 to Supplementary Data 6 [file 42003_2025_8818_MOESM4_ESM.zip › Supplementary Data 6.xlsx]

## Sheet: 2d
	Rosa26 sgRNA	Abcc4 sgRNA#1	Abcc4 sgRNA#2
LDLR-PE	973	1818	1401
LDLR-PE	982	1859	1423
LDLR-PE	935	1633	1609

## Sheet: 2f
	Rosa26 sgRNA	Abcc4 sgRNA#1	Abcc4 sgRNA#2
Relative LDLR protein level	1.0347	1.68154	2.01737
Relative LDLR protein level	0.602434	1.55611	1.9152
Relative LDLR protein level	1.36286	1.73716	1.9152

## Sheet: 2j
	Rosa26 sgRNA	Abcc4 sgRNA#1	Abcc4 sgRNA#2
Dil-LDL	1.12992	1.20475	1.17211
Dil-LDL	0.843811	1.26887	1.32053
Dil-LDL	0.724225	1.47685	1.40586

## Sheet: 2l
	AAVS1 sgRNA	ABCC4 sgRNA#1	ABCC4 sgRNA#2
LDLR-PE	1428	1719	1676
LDLR-PE	1424	1874	1682
LDLR-PE	1425	1890	1668

## Sheet: 2o
	AAVS1 sgRNA	ABCC4 sgRNA#1	ABCC4 sgRNA#2
Dil-LDL	0.751406	1.6615	2.3615
Dil-LDL	1.04433	1.89842	1.65756
Dil-LDL	1.20426	1.63363	2.18318

## Sheet: s2c
	Rosa26 sgRNA	Abcc4 sgRNA#1	Abcc4 sgRNA#2
Ldlr mRNA expression (Fold Change)	0.99654	0.898132	1.04247
Ldlr mRNA expression (Fold Change)	1.00347	0.952638	1.12506
Ldlr mRNA expression (Fold Change)	0.760489	1.06069	1.14472
Ldlr mRNA expression (Fold Change)	1.01748	1.08298	1.26138
Ldlr mRNA expression (Fold Change)	1.20164	1.52098	1.32409
Ldlr mRNA expression (Fold Change)	1.07549		1.28788

## Sheet: s2f
	AAVS1 sgRNA	ABCC4 sgRNA#1	ABCC4 sgRNA#2
Ldlr mRNA expression (Fold Change)	1.04006	1.0693	1.06191
Ldlr mRNA expression (Fold Change)	0.983957	1.33484	1.17555
Ldlr mRNA expression (Fold Change)	0.97716	1.34412	0.909618
Ldlr mRNA expression (Fold Change)	0.99539	1.06683	0.935191
Ldlr mRNA expression (Fold Change)	1.02337	0.941696
Ldlr mRNA expression (Fold Change)	0.981686

## Sheet: s2h
	Rosa26 sgRNA	Abcc4 sgRNA #1	Abcc4 sgRNA #2
Cholesterol (mmol/gprot)	0.0704011	0.0616848	0.0893366
Cholesterol (mmol/gprot)	0.0623779	0.0714245	0.102808
Cholesterol (mmol/gprot)	0.0616848	0.101714	0.0798598
Cholesterol (mmol/gprot)	0.106124	0.0746711	0.0858223

## Sheet: s2i
	Rosa26 sgRNA	Abcc4 sgRNA #1	Abcc4 sgRNA #2
Hmgcr mRNA Expression (Fold Change)	0.897332	0.863888	0.839668
Hmgcr mRNA Expression (Fold Change)	0.926147	1.05907	1.04401
Hmgcr mRNA Expression (Fold Change)	1.38511	1.46305	1.21108
Hmgcr mRNA Expression (Fold Change)	1.36158	1.08376	1.29533
Hmgcr mRNA Expression (Fold Change)	0.638029	0.625206	0.63395
	Rosa26 sgRNA	Abcc4 sgRNA #1	Abcc4 sgRNA #2
Srebf2 mRNA Expression (Fold Change)	0.782584	0.930173	1.05285
Srebf2 mRNA Expression (Fold Change)	0.967494	1.39148	1.03765
Srebf2 mRNA Expression (Fold Change)	1.00237	1.04067	1.63872
Srebf2 mRNA Expression (Fold Change)	1.41666	1.24958	0.605613
Srebf2 mRNA Expression (Fold Change)	0.930094	0.882207	0.731906

## Sheet: s2j
Uptake	Rosa26 sgRNA	Abcc4 sgRNA#1	Abcc4 sgRNA#2
Dil-LDL(Relative MFI)	1.09931	1.27938	1.2709
Dil-LDL(Relative MFI)	1.0154	1.35104	1.36895
Dil-LDL(Relative MFI)	0.885292	1.44249	1.22282
Degradation	Rosa26 sgRNA	Abcc4 sgRNA#1	Abcc4 sgRNA#2
Dil-LDL(Relative MFI)	1.05575	0.744958	0.919336
Dil-LDL(Relative MFI)	0.958482	0.83274	0.80427
Dil-LDL(Relative MFI)	0.950178	0.774614	0.781732
Dil-LDL(Relative MFI)	1.03559	0.616845	0.717675

[truncated: 40 more sheets: 3b, 3d, 3f, 3g, 3h, 3i, s3a, s3b, s3c, 4b, 4d, 4f, 4g, 4h, 4i, 4j, 4k, 4o, s4b, s4e …]
