# Supplementary material for: ABCC4 impairs the clearance of plasma LDL cholesterol through suppressing LDLR expression in the liver
Source: Commun Biol. 2025 Oct 2;8:1414. doi: 10.1038/s42003-025-08818-x (PMC12491593; doi:10.1038/s42003-025-08818-x)
Supplement: Supplementary file 4 — Supplementary Data 1 to Supplementary Data 6 [file 42003_2025_8818_MOESM4_ESM.zip › Supplementary Data 1.xlsx]

## Sheet: Sheet1
id	pos|score	pos|p-value	pos|rank
UROD	3.6202e-08	2.6418e-07	1
CHP1	1.9176e-06	6.0762e-06	2
ABCC4	2.2942e-06	7.1329e-06	3
TMEM251	4.8448e-06	1.9814e-05	4
REPS2	1.4093e-05	5.9441e-05	5
RIN1	2.7785e-05	0.0001239	6
PLXNA3	3.3326e-05	0.00015455	7
D16ERTD472E	4.3181e-05	0.00020368	8
WFDC12	5.3423e-05	0.00024859	9
SLN	5.4861e-05	0.00025652	10
SLC5A3	5.7066e-05	0.00026286	11
FASN	6.1647e-05	0.00027977	12
MAMDC4	8.3355e-05	0.00037699	13
RSL1D1	9.2848e-05	0.00041503	14
WIBG	0.00011114	0.00041397	15
MLC1	0.00011676	0.00051859	16
CCDC42	0.00012842	0.00049058	17
PDHB	0.00014437	0.00064487	18
ST6GAL1	0.00017959	0.00082715	19
M6PR	0.00018199	0.00083613	20
VMN2R79	0.00019449	0.00089003	21
PPM1K	0.00019655	0.00089637	22
METTL9	0.00021718	0.00098883	23
OLFR1344	0.00022103	0.0010057	24
GJA6	0.00022151	0.0010079	25
CCNE2	0.00024138	0.00072412	26
OLFR1366	0.00024383	0.0011098	27
OLFR901	0.00024612	0.0011178	28
HEATR9	0.0002493	0.0011325	29
FRRS1	0.00025005	0.0011389	30
MCFD2	0.00025668	0.00094868	31
OLFR1130	0.00029278	0.0013502	32
ALKBH3	0.0003003	0.0013835	33
ZDHHC6	0.00030561	0.0014094	34
DLG4	0.00030796	0.0014221	35
CTSA	0.00031953	0.0014628	36
CFAP43	0.00033339	0.0012189	37
GPSM3	0.00033586	0.0015346	38
TECR	0.00033783	0.0015494	39
HSF4	0.00036116	0.0016408	40
OTOS	0.00036351	0.0016503	41
KLRA4	0.00038599	0.0017555	42
GM14744	0.00041025	0.0018691	43
CFLAR	0.00041514	0.0018907	44
VMN1R10	0.00042446	0.0019335	45
ZFP169	0.00043647	0.0019869	46
CLIC1	0.00045315	0.0020646	47
C1RB	0.00045598	0.0020736	48
BHLHB9	0.00045719	0.0016688	49
HPS5	0.00046442	0.0021116	50
USP18	0.00047202	0.0021454	51
HACD4	0.00047227	0.0021465	52
SLIRP	0.000482	0.002194	53
ACACA	0.00049097	0.0022268	54
ATP11B	0.00051116	0.0018675	55
NEK9	0.00052782	0.0023948	56
MUP5	0.00054065	0.0024524	57
RAD9B	0.00056343	0.0025549	58
OLFR829	0.00056385	0.0025565	59
ZFP300	0.00057832	0.0026194	60
CCDC78	0.00058337	0.0026421	61
GPM6A	0.00058499	0.0026479	62
Gt(ROSA)26Sor	0.00058808	0.0052839	63
AVL9	0.0005892	0.0026648	64
C1GALT1C1	0.00063659	0.0028793	65
FGFBP1	0.00066243	0.0029977	66
SSTR5	0.00067992	0.0030774	67
RAB18	0.00068433	0.0030981	68
KLHL15	0.00069445	0.0031345	69
CTNNBL1	0.00072071	0.0032492	70
GPC3	0.0007433	0.003357	71
MBNL1	0.00074999	0.0033834	72
CXCR4	0.00075276	0.003395	73
A530064D06RIK	0.00075844	0.0034225	74
PAIP2	0.00078763	0.0035509	75
PDE4C	0.0007989	0.0036026	76
TCTEX1D2	0.00080553	0.0036333	77
SYNE1	0.00080855	0.0036486	78
DRC7	0.00084341	0.0030664	79
S100A1	0.00086106	0.0038658	80
RASL12	0.00086302	0.0038742	81
TMCO4	0.00087677	0.0039276	82
RASL11A	0.0008777	0.0031947	83
PRRT4	0.00089499	0.0040042	84
PRAMEF25	0.0009139	0.0040782	85
RNF152	0.0009166	0.0040903	86
KLK1B27	0.00092494	0.0041331	87
OLFR1231	0.00093224	0.0041627	88
BACH1	0.00094331	0.0042155	89
TRP63	0.00096674	0.0043217	90
NF2	0.00096877	0.0043302	91
RAB21	0.00097103	0.0043408	92
ATAD5	0.00098101	0.0043952	93
RORA	0.00099989	0.004466	94
AKR1B8	0.00099989	0.004466	95
ZC3H7A	0.0010221	0.0036993	96
TOPORS	0.0010276	0.0045944	97
KLRB1C	0.0010373	0.0037606	98
ACYP2	0.0010498	0.0047074	99
GM9513	0.0010605	0.0047576	100
ZFP939	0.0010666	0.004783	101
GM1140	0.0010722	0.0048057	102
OLFR820	0.0010768	0.0048332	103
OLFR118	0.0010832	0.0048623	104
BC049635	0.0010959	0.0039725	105
OLFML1	0.0011258	0.0050504	106
DNMT3A	0.0011293	0.005062	107
LST1	0.0011445	0.005137	108
TMEM43	0.0011501	0.0051624	109
TSC2	0.0011508	0.005165	110
OLFR1329	0.0011523	0.0051698	111
H2-Q4	0.0011665	0.0052305	112
A230046K03RIK	0.0011665	0.0052305	113
PYHIN1	0.0011713	0.005248	114
RALGPS2	0.0011776	0.0042615	115
SKP2	0.0011776	0.0042615	116
ZDHHC21	0.0011805	0.0052818	117
LETM2	0.0011958	0.005351	118
1700010B08RIK	0.0012045	0.0053938	119
PCDHB17	0.001206	0.0053991	120
ACSL6	0.0012632	0.0056506	121
OLFR315	0.0012775	0.0057066	122
RIMKLA	0.0012978	0.0057953	123
ZFP52	0.0013116	0.005863	124
STX7	0.0013242	0.0059169	125
WDR92	0.0013608	0.0060595	126
GRPR	0.0013644	0.0060759	127
KY	0.0013661	0.0060807	128
SMAGP	0.0013722	0.0061097	129
SERPINB1C	0.0013775	0.0049753	130
DUS2	0.0014113	0.0062582	131
PPFIBP1	0.0014389	0.0063818	132
PDHA1	0.0014602	0.0052739	133
FAXC	0.0014687	0.006506	134
EFEMP1	0.0014718	0.0065187	135
OLFR213	0.0014835	0.006562	136
4933427D06RIK	0.0014885	0.0065911	137
GM5294	0.0014952	0.0066191	138
MAU2	0.0015044	0.0066603	139
PNCK	0.0015061	0.0066666	140
TRIM30B	0.0015249	0.006748	141
RAPGEF6	0.001533	0.0043434	142
GSDMA2	0.0015413	0.0068109	143
PPP2R5D	0.0015597	0.0068869	144
RTBDN	0.0015828	0.0069741	145
FAM129C	0.0016327	0.0071865	146
SLC7A5	0.0016374	0.0072082	147
HSD3B2	0.0016383	0.0072092	148
IPCEF1	0.0016445	0.0072351	149
WDR82	0.0016544	0.0072843	150
KCNJ16	0.0016551	0.0072859	151
COMMD5	0.0016646	0.0073271	152
PPIL1	0.0016652	0.0073287	153
CHD1L	0.0016661	0.0060225	154
MNDA	0.001701	0.0074814	155
DCUN1D2	0.0017146	0.0061874	156
NUMA1	0.001716	0.0075389	157
CD40	0.0017215	0.0075632	158
OLFR670	0.0017233	0.0075701	159
NUAK1	0.0017645	0.0077492	160
P4HB	0.0017655	0.0077545	161
OLFR628	0.0017744	0.0077926	162
ZFP13	0.0018023	0.0079093	163
GPRC5B	0.0018265	0.0065863	164
EEA1	0.0018321	0.0051994	165
PRL7A2	0.0018603	0.0081756	166
TAGLN3	0.0018603	0.0081756	167
CEP72	0.0018629	0.0081857	168
KLRB1A	0.0018748	0.008239	169
HINFP	0.0018902	0.0082993	170
PCSK5	0.0019412	0.0085048	171
TMEM41A	0.0019418	0.0085064	172
WDR11	0.0019492	0.0085344	173
NPRL2	0.0019564	0.0085613	174
OLFR1324	0.001964	0.0085914	175
WT1	0.0019661	0.0085962	176
MMP1A	0.0019773	0.0086422	177
ZBTB26	0.0019939	0.0071765	178
TAAR7A	0.0020058	0.0072214	179
FND3C2	0.0020141	0.0088023	180
SSTY1	0.0020387	0.0089042	181
KLRA17	0.0020435	0.0073508	182
ENTPD5	0.0020435	0.0073508	183
CEP290	0.0020435	0.0073508	184
NOLC1	0.0020635	0.0089972	185
ANKRD10	0.0020822	0.0090744	186
SPDYA	0.0020822	0.0090744	187
DHCR24	0.00212	0.0092434	188
CTNNBIP1	0.0021644	0.0094278	189
TCF19	0.002165	0.0094305	190
FLRT3	0.0021893	0.0095335	191
MGST3	0.0021932	0.0095473	192
2410124H12RIK	0.0022227	0.0096746	193
MSH5	0.0022334	0.0097248	194
CIC	0.0022393	0.0097533	195
SLC10A2	0.0022402	0.0080388	196
KMT2E	0.0022456	0.0097792	197
BC089597	0.0022486	0.0097903	198
SMOK2A	0.0022559	0.0098199	199
SMYD1	0.002261	0.0098415	200
FABP3	0.0022831	0.0099293	201
HAGH	0.002286	0.0099451	202
PMFBP1	0.0022862	0.0099462	203
RUFY3	0.0023041	0.010023	204
PRDM11	0.0023089	0.010046	205
VMN1R81	0.0023243	0.010105	206
PTPRH	0.0023516	0.010223	207
RHPN1	0.0023596	0.010259	208
SETD3	0.0023707	0.0084937	209
FLG2	0.0023826	0.010353	210
HSBP1L1	0.0023926	0.010389	211
TMEM196	0.0024011	0.0086025	212
VMN1R117	0.0024162	0.01048	213
BCKDHB	0.002441	0.010582	214
PCDHA12	0.0024449	0.010598	215
SCD4	0.002445	0.010599	216
REEP5	0.0024538	0.01064	217
NXPH4	0.002472	0.010711	218
SEC61G	0.0024813	0.0088736	219
GPR132	0.0024846	0.010767	220
MYH8	0.0024936	0.010799	221
NUCKS1	0.0025537	0.011062	222
ZCCHC11	0.0025537	0.011062	223
PLXNA1	0.0025856	0.011213	224
BTBD1	0.0025926	0.0092334	225
ARL4A	0.0026022	0.011271	226
SLC12A6	0.0026091	0.011296	227
GM5082	0.0026265	0.011376	228
PDP2	0.002636	0.011408	229
LCN4	0.0026569	0.011497	230
RSL1	0.0026574	0.011498	231
TMPRSS3	0.0026686	0.011541	232
WAC	0.0026695	0.0094891	233
SHH	0.0026723	0.011565	234
SH3BP1	0.0026932	0.011649	235
BC048679	0.002702	0.011681	236
OLFR458	0.0027031	0.0075564	237
STK31	0.0027366	0.011827	238
PHF11B	0.0027396	0.011835	239
RNPS1	0.0027417	0.0097449	240
BTRC	0.0027427	0.011851	241
DLG1	0.00275	0.009776	242
NFKBIA	0.0027657	0.011943	243
CYP4A29	0.0027927	0.01205	244
DEFB50	0.002794	0.012055	245
SLIT3	0.0027961	0.012062	246
ARFGEF2	0.0028032	0.012088	247
IL1R1	0.0028032	0.012088	248
BANF2	0.0028033	0.012089	249
AMH	0.0028037	0.01209	250
UVRAG	0.0028059	0.012101	251
SIX2	0.00281	0.012121	252
SPATA33	0.0028143	0.012142	253
PLA2G12A	0.002818	0.012158	254
CHN2	0.0028191	0.012163	255
UBA1Y	0.002831	0.01221	256
AMZ2	0.002838	0.012242	257
OVGP1	0.0028422	0.010109	258
OLFR1286	0.0028644	0.010187	259
LYSMD3	0.0028851	0.012437	260
FAM19A1	0.0028906	0.01246	261
TCF20	0.0029141	0.01255	262
TNFSF15	0.0029381	0.01264	263
LYPD1	0.0029602	0.012731	264
UEVLD	0.0029712	0.012774	265
TRY5	0.0029782	0.012799	266
TROVE2	0.0029842	0.012823	267
ZPBP2	0.0029973	0.012872	268
ERMN	0.0029973	0.012872	269
TGIF1	0.0030051	0.01291	270
RAB35	0.0030179	0.012961	271
ARRDC2	0.0030195	0.012966	272
SFRP5	0.0030418	0.010811	273
TAF5L	0.0030578	0.013124	274
NOL8	0.0030804	0.01321	275
OLFR1009	0.0031101	0.01103	276
4930447C04RIK	0.0031143	0.0086881	277
ZC2HC1C	0.0031359	0.013434	278
PLIN3	0.0031451	0.013472	279
GOT1	0.0031529	0.013498	280
NLGN1	0.003171	0.013578	281
DEFB46	0.003192	0.013666	282
PLD5	0.003219	0.01378	283
APBA2	0.003219	0.01378	284
CLCA4B	0.0032202	0.013785	285
CLCF1	0.0032229	0.0138	286
TMEM254C	0.0032246	0.013807	287
RNF31	0.0032282	0.013822	288
ACSL1	0.0032427	0.013883	289
TAS1R3	0.0032636	0.011572	290
PCNP	0.003272	0.014006	291
STX8	0.0032951	0.011668	292
TPRGL	0.0033021	0.014112	293
PPAP2C	0.0033153	0.014175	294
RPL22	0.0033415	0.014268	295
CALML4	0.0033853	0.01443	296
ATP2C1	0.0033853	0.01443	297
P4HA2	0.0034046	0.014505	298
FBXW9	0.0034684	0.014764	299
FAM72A	0.0034947	0.014868	300
1700019B03RIK	0.0034987	0.014878	301
AKR1C13	0.0035026	0.012387	302
GSTCD	0.0035297	0.01247	303
SLX4	0.0035297	0.01247	304
OLFR1316	0.0035299	0.012471	305
AI317395	0.0035325	0.015019	306
PABPC2	0.0035469	0.015077	307
TADA1	0.0035504	0.015088	308
RTEL1	0.0035535	0.0151	309
SPPL2C	0.0035792	0.0152	310
RPL36AL	0.0035801	0.0099324	311
MAPKAPK5	0.0035945	0.015261	312
ASPDH	0.0036259	0.015375	313
GM5128	0.0036371	0.015417	314
PRAMEF12	0.003638	0.015422	315
CD36	0.0036632	0.015529	316
VMN1R71	0.0036687	0.015552	317
PARG	0.0036901	0.015639	318
COX5A	0.0036949	0.015652	319
TSNAXIP1	0.0037111	0.015723	320
SATB2	0.0037233	0.015764	321
CD226	0.0037399	0.015831	322
UBL4	0.0037425	0.013192	323
GEMIN7	0.0037591	0.015902	324
HNRNPDL	0.0038009	0.016077	325
FAM117A	0.0038009	0.016077	326
CXCL17	0.0038172	0.016138	327
FAR2	0.0038269	0.016179	328
3110021N24RIK	0.0038338	0.016206	329
CPT2	0.0038622	0.013609	330
CHCHD5	0.0038644	0.016336	331
TGFB2	0.0038655	0.016338	332
DZANK1	0.0038718	0.016367	333
PRR15	0.003898	0.016471	334
CLPTM1L	0.003902	0.016493	335
COL7A1	0.0039028	0.016495	336
CIB1	0.0039284	0.016599	337
ELP6	0.0039288	0.016599	338
VMN1R70	0.0039394	0.016637	339
OLFR799	0.0039394	0.016637	340
MMD2	0.0039896	0.014023	341
KCNQ2	0.0040031	0.016891	342
EZR	0.0040173	0.01413	343
CD52	0.0040173	0.01413	344
MAN2B2	0.0040225	0.016976	345
PRM3	0.0040282	0.016998	346
INHBA	0.0040366	0.017032	347
TRPC5OS	0.0040415	0.01705	348
1700037H04RIK	0.0040507	0.017092	349
MAP4	0.0040551	0.014249	350
ZMYND19	0.0040723	0.017176	351
ATP5C1	0.0040896	0.014366	352
SLC44A3	0.0041062	0.017302	353
HR	0.0041105	0.017319	354
HSD17B2	0.0041119	0.017325	355
CHST5	0.0041291	0.017399	356
MTL5	0.0041587	0.017523	357
SST	0.0041879	0.017649	358
OLR1	0.0041886	0.01765	359
CENPQ	0.0041886	0.01765	360
PRL8A1	0.0041886	0.01765	361
CRYAA	0.004206	0.017728	362
SLC7A9	0.0042231	0.017797	363
THRAP3	0.004232	0.017831	364
RGS11	0.0042424	0.017869	365
OGDHL	0.0042453	0.01788	366
FRAS1	0.0042466	0.017887	367
NATD1	0.0042501	0.017903	368
SPPL3	0.0042535	0.017919	369
VMN1R180	0.0042872	0.015031	370
TSPYL2	0.0042936	0.018067	371
OLFR1350	0.0043409	0.018246	372
MAP3K10	0.0043514	0.018278	373
CD46	0.0043616	0.015271	374
UBE4B	0.0043737	0.018377	375
SKINT6	0.0043886	0.018436	376
EFCAB1	0.0043914	0.018452	377
SLC38A10	0.0044101	0.018518	378
GM732	0.0044101	0.018518	379
MUC4	0.0044455	0.018653	380
DAAM1	0.0044467	0.015546	381
IPP	0.0044751	0.01878	382
PRSS52	0.0044923	0.018851	383
CYP1A1	0.0044948	0.018862	384
PHPT1	0.0045335	0.019013	385
ZFP654	0.0045337	0.019014	386
CCNI	0.0045616	0.019123	387
TFAP2B	0.0045763	0.019179	388
FBXL19	0.0045777	0.019185	389
EZH2	0.0046062	0.019306	390
CCL28	0.0046126	0.019333	391
ZFP248	0.0046286	0.019399	392
SLC9B1	0.0046316	0.019409	393
SLAIN2	0.0046639	0.019544	394
KCNJ14	0.0046721	0.019578	395
POU2F3	0.0046768	0.019607	396
MFAP5	0.0046783	0.01961	397
TAAR7F	0.0046926	0.019669	398
FAM210A	0.0047147	0.019759	399
OLFR127	0.0047182	0.019775	400
NEXN	0.0047203	0.019784	401
GM13547	0.004751	0.01989	402
PPFIA3	0.0047529	0.019899	403
AIFM2	0.0047552	0.019912	404
PPARGC1A	0.0047557	0.016627	405
NEURL1B	0.0047596	0.01664	406
GXYLT2	0.0047856	0.020038	407
CRYBA2	0.0047888	0.020045	408
ARF6	0.0047891	0.020046	409
PKIG	0.0048103	0.020137	410
COL8A2	0.0048254	0.020196	411
PDIA3	0.0048377	0.020254	412
TSPAN7	0.0048503	0.020301	413
GM5114	0.0048665	0.020371	414
GOLGA4	0.0048707	0.020386	415
2024-03-01	0.0048839	0.027156	416
SLC37A1	0.0049161	0.020566	417
MBL2	0.0049215	0.020588	418
ABLIM2	0.0049417	0.020665	419
CARTPT	0.0049732	0.020793	420
ZFP747	0.0049903	0.020853	421
INPP5D	0.0049904	0.020853	422
2610002M06RIK	0.0049942	0.020867	423
BGLAP	0.0050191	0.020966	424
SNX33	0.0050191	0.020966	425
SERPINB3D	0.0050191	0.020966	426
GUCY1B3	0.0050582	0.017656	427
LIPN	0.0050619	0.021131	428
ATP1A4	0.005064	0.01767	429
XLR3A	0.0050687	0.021163	430
GTF2A2	0.0050735	0.021182	431
OLFR726	0.0050988	0.021272	432
AKAP8	0.0051352	0.021421	433
GLB1L2	0.0051641	0.021532	434
PRSS37	0.0052141	0.021718	435
ARHGAP35	0.0052161	0.021725	436
COQ10B	0.0052405	0.021816	437
N6AMT2	0.0052562	0.021876	438
STT3B	0.0052736	0.021953	439
KIFC1	0.0052744	0.021955	440
CD40LG	0.0052948	0.02202	441
RB1	0.0053059	0.022064	442
DAPL1	0.0053315	0.018564	443
KSR2	0.005333	0.022194	444
OLFR1037	0.0053438	0.018604	445
6330408A02RIK	0.005351	0.022267	446
CAT	0.0053541	0.022282	447
VMP1	0.0053722	0.022354	448
CES1D	0.0053788	0.022376	449
UPK1B	0.0053788	0.022376	450
1700125H20RIK	0.0053788	0.022376	451
RAB11B	0.0053871	0.022412	452
YIPF6	0.0054198	0.022537	453
VMN1R201	0.0054495	0.022643	454
DRP2	0.0054731	0.022732	455
RAB4A	0.0054939	0.022825	456
1700003F12RIK	0.0055089	0.022886	457
FUT8	0.0055123	0.022895	458
OAS3	0.0055172	0.022907	459
SOX18	0.0055259	0.022938	460
PLK5	0.0055379	0.022992	461
CMC1	0.0055587	0.023075	462
TRAF3IP3	0.0055987	0.023225	463
GM13154	0.0056063	0.023263	464
MESDC1	0.005619	0.02331	465
OLFR1239	0.0056278	0.023347	466
EEPD1	0.0056318	0.023367	467
NAAA	0.0056389	0.023395	468
NXNL1	0.0056489	0.023428	469
OLFR564	0.0056507	0.023433	470
HSPB6	0.0056538	0.023445	471
NAP1L1	0.0056831	0.023563	472
GRAMD1A	0.0056942	0.023602	473
GUCA1B	0.0057	0.023622	474
RIPK1	0.0057098	0.023654	475
KRTAP22-2	0.0057242	0.019857	476
MORN2	0.0057313	0.023737	477
PYGB	0.0057456	0.023797	478
4930544G11RIK	0.0057854	0.023964	479
MID1IP1	0.0058079	0.024045	480
RERG	0.0058131	0.02407	481
DPPA1	0.0058364	0.024158	482
MYH11	0.0058424	0.020241	483
SATL1	0.0058609	0.024254	484
GPX8	0.0058689	0.024284	485
SMARCB1	0.005879	0.020365	486
KRTAP10-10	0.0058913	0.024382	487
RBPJL	0.0058931	0.024389	488
OLFR366	0.005895	0.024396	489
CD14	0.0059069	0.024438	490
MANBAL	0.0059121	0.024461	491
ALAD	0.0059286	0.024521	492
Zhang_428	0.0059406	0.0058783	493
NLRP1B	0.0059441	0.024579	494
MAD1L1	0.0059507	0.024605	495
PRR14L	0.0059597	0.024639	496
SHQ1	0.0059597	0.024639	497
SMG9	0.0059597	0.024639	498
DUOXA1	0.0059597	0.024639	499
BLVRA	0.0059597	0.024639	500
PA2G4	0.0059597	0.024639	501
CYP2B9	0.005987	0.024745	502
GTSF1	0.0059953	0.024776	503
FAM13A	0.0060009	0.024791	504
3425401B19RIK	0.006012	0.024834	505
AMMECR1	0.0060195	0.024863	506
SLC39A2	0.006039	0.024942	507
TOX	0.0060788	0.025086	508
ANG3	0.0060798	0.021024	509
TMPRSS11C	0.0060914	0.025145	510
SLC25A30	0.0060945	0.025157	511
SLFN1	0.006121	0.021153	512
AMN	0.0061518	0.02537	513
CD7	0.0061658	0.025421	514
GRAMD1C	0.0061724	0.025445	515
4930513O06RIK	0.0061728	0.025446	516
ALDH1A3	0.00619	0.025515	517
HSD17B7	0.0061922	0.025523	518
KCNA2	0.0062022	0.021419	519
OLFR702	0.006214	0.021464	520
CKM	0.0062248	0.021494	521
FBXO30	0.0062253	0.025645	522
D17H6S56E-5	0.0062307	0.021511	523
4933427G17RIK	0.0062362	0.02568	524
SFTPA1	0.0062423	0.0257	525
SIGLECH	0.0062441	0.025708	526
TCTE2	0.006259	0.02576	527
DNALI1	0.0062605	0.025764	528
OLFR810	0.0062762	0.021668	529
OLFR239	0.0062835	0.025858	530
PLIN1	0.0062902	0.025885	531
SMIM20	0.0063364	0.026058	532
LITAF	0.0063813	0.026212	533
DBNDD1	0.006397	0.026281	534
CHMP3	0.006406	0.026312	535
RDH10	0.0064063	0.026312	536
MAPRE1	0.006413	0.026331	537
VMN1R125	0.0064146	0.022125	538
PLA2G7	0.0064233	0.026366	539
NIPAL3	0.0064277	0.026382	540
USP34	0.0064355	0.026406	541
HBB-BS	0.0064783	0.026584	542
LENG1	0.006485	0.026612	543
MNAT1	0.006485	0.026612	544
1700011I03RIK	0.006485	0.026612	545
H2AFB1	0.006485	0.026612	546
ZBTB44	0.0064862	0.026617	547
GALNT2	0.0064864	0.026618	548
RAB11FIP3	0.0064971	0.022404	549
GNG2	0.0065019	0.026671	550
LELP1	0.006508	0.0267	551
CCDC160	0.0065134	0.022449	552
PTPRS	0.0065507	0.02686	553
HYAL3	0.0065511	0.02686	554
PTGDR2	0.0065527	0.026867	555
ZFP429	0.006572	0.026944	556
SLC22A17	0.0065831	0.026986	557
A130010J15RIK	0.0065854	0.026998	558
TMEM194B	0.0066205	0.027118	559
ATP6AP1L	0.0066207	0.027118	560
SPP2	0.0066327	0.027161	561
WTIP	0.0066428	0.027199	562
EPB4.1L3	0.0066777	0.027335	563
MAPK8IP3	0.0066848	0.027358	564
YTHDC1	0.0067042	0.018266	565
2310035C23RIK	0.0067237	0.027492	566
OTT	0.0067241	0.027493	567
SLC9B2	0.0067557	0.027609	568
ESRRB	0.0067725	0.027678	569
GLDN	0.0067749	0.027688	570
KCNAB3	0.0067858	0.02773	571
CALCOCO1	0.006789	0.027742	572
PDCD1LG2	0.006789	0.027742	573
ZC3H12C	0.006789	0.027742	574
RCC1	0.006789	0.027742	575
RPGR	0.006789	0.027742	576
NEK4	0.0067897	0.027746	577
THOC6	0.0067981	0.027776	578
VMN1R77	0.0068067	0.023377	579
PRL7B1	0.0068228	0.027869	580
SLC22A18	0.0068615	0.028033	581
ABCG3	0.0069015	0.023674	582
APLN	0.0069366	0.028312	583
HSPD1	0.0069548	0.028387	584
MSMB	0.0069637	0.02842	585
PILRB2	0.0070154	0.028604	586
MT2	0.0070188	0.028619	587
KLC3	0.0070298	0.028658	588
GM4737	0.0070498	0.028737	589
KLHL30	0.0070666	0.028794	590
ZFP712	0.0070693	0.019244	591
TGM3	0.0070778	0.028844	592
MFAP3L	0.0070805	0.028856	593
PNPLA3	0.0071057	0.028952	594
BRI3	0.007107	0.028956	595
ATP1A3	0.0071509	0.024481	596
HDDC2	0.0071545	0.029126	597
PRN	0.0072198	0.02936	598
TBC1D10B	0.0072311	0.029402	599
OLFR618	0.0072311	0.029402	600
ZFP945	0.0072311	0.029402	601
ITSN2	0.0072311	0.029402	602
ADGRF5	0.0072311	0.029402	603
MSANTD3	0.0072575	0.029499	604
NXNL2	0.0072655	0.029523	605
ENTPD8	0.007266	0.029525	606
4930591A17RIK	0.0072732	0.029556	607
OLFR1331	0.0072866	0.029611	608
TMEM135	0.0073017	0.029664	609
GORASP1	0.0073032	0.029673	610
CFAP20	0.0073089	0.0297	611
BIK	0.0073145	0.029721	612
CALCRL	0.0073259	0.029752	613
2410015M20RIK	0.0073369	0.029793	614
CYP2C44	0.0073487	0.02984	615
CCDC39	0.0073596	0.029882	616
1110012L19RIK	0.0073638	0.0299	617
OLFR9	0.0074	0.030036	618
OOSP1	0.0074084	0.030068	619
OLFR421-PS1	0.0074502	0.020225	620
SCGB1B19	0.0074601	0.030269	621
TUFT1	0.0074635	0.025524	622
SLC5A8	0.0074916	0.030374	623
CEP57L1	0.0075037	0.025654	624
OLFR539	0.0075044	0.030419	625
IMMP1L	0.0075142	0.025694	626
MYOZ3	0.0075277	0.030518	627
GORASP2	0.0075314	0.02575	628
MCF2L	0.0075485	0.025799	629
WFDC15B	0.0075493	0.030601	630
CSN3	0.0075701	0.030669	631
SERPINA1E	0.0076205	0.030838	632
OLFR1484	0.0076248	0.026044	633
GP1BA	0.0076454	0.030932	634
CABS1	0.0076454	0.030932	635
TRF	0.0076454	0.030932	636
BRINP1	0.0076454	0.030932	637
ARFRP1	0.0076454	0.030932	638
CALU	0.0076454	0.030932	639
TRAM2	0.0076793	0.03106	640
BABAM1	0.0076827	0.031067	641
DPY30	0.0077036	0.026276	642
CATSPER2	0.0077206	0.031211	643
RAB38	0.0077225	0.031216	644
RHOX9	0.007764	0.031368	645
VAPA	0.0077713	0.031394	646
CDNF	0.0077795	0.02653	647
ADGRA2	0.0078165	0.026642	648
HIAT1	0.0078458	0.026732	649
S100A14	0.0078478	0.031676	650
TAMM41	0.0078518	0.031691	651
RNF40	0.0078806	0.031802	652
SLC19A1	0.0078939	0.031856	653
FRMPD3	0.0079525	0.027077	654
HNRNPA0	0.0079583	0.032099	655
AKAP13	0.0079756	0.032161	656
SH3PXD2B	0.0079781	0.027155	657
EGR1	0.0079786	0.032174	658
TRAPPC1	0.0080043	0.032274	659
PLEKHB2	0.0080596	0.032483	660
KRTAP17-1	0.0080887	0.032585	661
ENPP4	0.0081062	0.032648	662
VMN2R101	0.0081063	0.032648	663
NDUFC1	0.0081172	0.027591	664
MRPL17	0.0081323	0.032743	665
ARIH2	0.0081883	0.027822	666
DCTN4	0.0081939	0.032991	667
IKBKE	0.0082064	0.033029	668
KLHDC2	0.0082281	0.033121	669
VMN2R23	0.0082528	0.03319	670
NFXL1	0.0082528	0.03319	671
KBTBD4	0.0082528	0.03319	672
FAM227A	0.0082528	0.03319	673
B020004C17RIK	0.0082528	0.03319	674
BAMBI	0.0082823	0.033274	675
NME8	0.0082889	0.03329	676
CC2D1A	0.008334	0.033439	677
GM5415	0.0083524	0.033488	678
SPG11	0.0083811	0.028442	679
ENTPD3	0.0083832	0.033576	680
CCDC81	0.0084232	0.03369	681
DNPEP	0.008446	0.033757	682
RAB5A	0.0084623	0.033804	683
SNX30	0.008469	0.033815	684
KLRA7	0.0084859	0.03386	685
NRN1	0.0084925	0.033877	686
KPNA4	0.0085564	0.034059	687
Zhang_789	0.0085747	0.0085291	688
POLR1A	0.0086116	0.034244	689
VGLL4	0.0086252	0.034282	690
TMEM255A	0.008647	0.034338	691
SAMD3	0.0086634	0.034371	692
ENDOU	0.008666	0.034378	693
CYFIP1	0.0086905	0.034442	694
ANKRD1	0.0087042	0.034479	695
LTB	0.0087049	0.034481	696
PUM1	0.0087307	0.034554	697
F830045P16RIK	0.0087436	0.034592	698
HAO1	0.0087452	0.034594	699
GSTA3	0.0087621	0.034639	700
LONP2	0.0087814	0.034681	701
ZC3H18	0.0088066	0.029781	702
SLC15A2	0.0088323	0.034825	703
2310050C09RIK	0.0088323	0.034825	704
PHF3	0.0088323	0.034825	705
SQLE	0.0088323	0.034825	706
KCNS1	0.0088323	0.034825	707
CCR1L1	0.0088323	0.034825	708
PARVB	0.008852	0.03488	709
ELMOD1	0.0088744	0.034948	710
SLC40A1	0.0089423	0.035134	711
NOD1	0.0089548	0.030252	712
BCL2A1A	0.0089823	0.035242	713
VMN1R27	0.0089825	0.035243	714
AGXT2	0.0089964	0.035276	715
BTLA	0.009053	0.035441	716
GRIN2A	0.0090897	0.035533	717
GM773	0.0090983	0.030703	718
4930486L24RIK	0.0091052	0.035579	719
COL9A2	0.0091082	0.035586	720
IL18	0.0091163	0.035611	721
CACNA2D1	0.0091168	0.030757	722
NTSR2	0.0091287	0.035644	723
GM3604	0.0091413	0.024572	724
CCDC122	0.0091633	0.035749	725
UBE2QL1	0.0091793	0.0358	726
RAB44	0.0092098	0.035885	727
ANKHD1	0.0092185	0.035914	728
SH3BGRL3	0.0092268	0.035935	729
CYB5A	0.0092624	0.036037	730
POU6F1	0.0092696	0.036057	731
PDE1B	0.0092737	0.036069	732
SOCS6	0.0092813	0.031285	733
SNCA	0.009295	0.036138	734
PARVG	0.0093217	0.036223	735
GM13051	0.0093288	0.036245	736
P2RX6	0.0093358	0.031454	737
NAIP2	0.009365	0.036342	738
FKBPL	0.0093765	0.025179	739
LRRC16A	0.0093813	0.036379	740
OLFR803	0.0093842	0.036391	741
TREX2	0.0093937	0.036415	742
OLFR992	0.0094161	0.036481	743
ARL11	0.0094219	0.036497	744
ABCB4	0.0094332	0.03176	745
CPLX2	0.0095195	0.036802	746
NT5C3B	0.0095218	0.036809	747
NCBP1	0.0095218	0.036809	748
PBDC1	0.0095218	0.036809	749
PCCB	0.0095298	0.03683	750
APOD	0.0095935	0.037019	751
SFN	0.0095993	0.037034	752
REV3L	0.0096383	0.025841	753
TNFRSF1A	0.0096458	0.037168	754
FKBP3	0.0096468	0.032413	755
STYXL1	0.0096481	0.037176	756
RIMS1	0.0096597	0.037207	757
ANKRD54	0.009661	0.037212	758
COQ3	0.0096735	0.037243	759
RNF215	0.0097332	0.037424	760
TRIM24	0.0097976	0.037606	761
INHBB	0.0098214	0.037671	762
MDFIC	0.0098244	0.037679	763
DEPDC7	0.0098644	0.033133	764
PTPN13	0.0098803	0.037848	765
TOMM5	0.0098882	0.037873	766
YY2	0.0099354	0.037994	767
Zhang_338	0.009964	0.0098928	768
ITGAX	0.010002	0.038188	769
ARHGEF19	0.010005	0.038197	770
Zhang_80	0.010031	0.0099631	771
NTRK3	0.010046	0.0383	772
BMP2	0.010047	0.038301	773
DCLRE1C	0.010052	0.038319	774
TBC1D10C	0.010101	0.038457	775
GM12253	0.010105	0.038476	776
SLC25A24	0.010119	0.038499	777
1810065E05RIK	0.010122	0.033905	778
CLDN12	0.010139	0.03856	779
D1ERTD622E	0.010156	0.038614	780
NCOA5	0.010165	0.038644	781
SULT1C2	0.010177	0.038685	782
COL3A1	0.010179	0.034088	783
CCNYL1	0.010208	0.034174	784
AHRR	0.010209	0.038778	785
OLFR837	0.010213	0.034187	786
GM20867	0.010227	0.038826	787
SMCHD1	0.01023	0.038837	788
KCND1	0.010238	0.038861	789
PRKCD	0.010272	0.038959	790
ARL2BP	0.010278	0.038979	791
TROAP	0.010291	0.039007	792
CSK	0.010376	0.039248	793
OLFR550	0.010376	0.039248	794
ISCU	0.010376	0.039248	795
VMN2R10	0.010376	0.039248	796
CACUL1	0.010411	0.039345	797
TRPA1	0.010439	0.039418	798
LATS1	0.010445	0.039433	799
STRN3	0.010456	0.034953	800
FV1	0.010467	0.039506	801
NSMCE2	0.010503	0.0351	802
PRKX	0.010511	0.039628	803
PRRC1	0.010579	0.039826	804
ITGB2	0.010595	0.039864	805
ZFP507	0.010597	0.039868	806
CREB1	0.010652	0.040013	807
FGB	0.010693	0.035683	808
ABCG1	0.010694	0.040115	809
ARPC4	0.010707	0.04015	810
SCD2	0.010708	0.040152	811
SCG3	0.010715	0.028594	812
SLCO1C1	0.010722	0.040194	813
2010109I03RIK	0.010758	0.040292	814
P3H4	0.010776	0.035951	815
COL5A2	0.010792	0.040386	816
FAM110A	0.010836	0.040504	817
AGO1	0.010854	0.040553	818
ACAP1	0.01089	0.036312	819
KCTD12B	0.010914	0.036388	820
TMEM50B	0.010936	0.040796	821
VMN1R200	0.010955	0.040853	822
PAG1	0.010955	0.040853	823
OLFR596	0.010955	0.040853	824
SLC6A11	0.010955	0.040853	825
TRIM7	0.010955	0.040853	826
SPATA2L	0.010955	0.040853	827
TTC8	0.010955	0.040853	828
5430419D17RIK	0.010958	0.036515	829
CHCHD10	0.01096	0.040866	830
ACSM5	0.010988	0.040963	831
CYM	0.010992	0.040973	832
ZFP455	0.011005	0.041015	833
GPR180	0.011013	0.041038	834
BIRC7	0.011024	0.041075	835
KLK1B3	0.011029	0.041087	836
NSMCE1	0.011042	0.036797	837
OLFR322	0.011054	0.041149	838
A630095E13RIK	0.011056	0.041157	839
EML4	0.011145	0.041423	840
TSC1	0.01116	0.041464	841
CLEC10A	0.011166	0.041489	842
OLFR769	0.011203	0.041592	843
TRIM12C	0.011228	0.041645	844
ACSL5	0.011258	0.04173	845
PTK7	0.011295	0.041827	846
ART3	0.011299	0.041834	847
ZBTB42	0.011305	0.037619	848
DDX28	0.011308	0.041861	849
ANO2	0.011313	0.041876	850
ACOT9	0.011355	0.041986	851
1810024B03RIK	0.011366	0.037797	852
SFT2D2	0.011388	0.042084	853
CPZ	0.011418	0.042172	854
ZFP511	0.011423	0.042187	855
LDB1	0.011453	0.042274	856
APOPT1	0.011459	0.03808	857
PLAC9A	0.011474	0.04233	858
PCDHGB4	0.011478	0.042345	859
SMIM12	0.011492	0.042384	860
TRIP12	0.0115	0.042413	861
VMN1R63	0.011533	0.042499	862
2010107E04RIK	0.011536	0.042508	863
CCR6	0.011558	0.042564	864
SLC35F5	0.011567	0.042591	865
VMN1R206	0.011603	0.042691	866
BC051142	0.011655	0.042839	867
NHLRC2	0.011671	0.042884	868
FAM228A	0.011672	0.038712	869
H2-T23	0.0117	0.042973	870
ITGBL1	0.011753	0.043106	871
PCED1B	0.01177	0.043154	872
2700062C07RIK	0.011793	0.043218	873
RORB	0.011798	0.043234	874
TMEM59L	0.011808	0.043267	875
2024-09-10	0.011863	0.043434	876
TTC30B	0.011918	0.043585	877
LCP1	0.011973	0.043739	878
PRSS51	0.011983	0.043766	879
LEMD1	0.011992	0.043791	880
MORC2A	0.012029	0.043905	881
SPINK4	0.012041	0.043942	882
DCPP3	0.012058	0.04399	883
ESP38	0.012084	0.044067	884
GPATCH1	0.012132	0.044193	885
GBP9	0.012136	0.044207	886
KLRA15	0.012136	0.040143	887
PPP1R32	0.012139	0.044213	888
CCDC112	0.01217	0.040243	889
TMEM120A	0.012188	0.044352	890
CBX3	0.012247	0.040483	891
PSEN2	0.012259	0.044562	892
TTC3	0.012291	0.044655	893
EPHX3	0.012304	0.044699	894
ZFHX2	0.012322	0.044739	895
ASB11	0.012355	0.044833	896
UHRF2	0.012386	0.044918	897
CDC7	0.012386	0.044918	898
FBXW8	0.012401	0.044967	899
UTP14A	0.012412	0.040981	900
RHOT1	0.012423	0.045038	901
BRWD3	0.01243	0.045061	902
KLHL2	0.012437	0.045079	903
GK5	0.0125	0.041259	904
ZFP940	0.012501	0.045241	905
OTUD3	0.012541	0.045343	906
PRAP1	0.012553	0.045375	907
DPP8	0.012568	0.041454	908
TMEM64	0.012576	0.045446	909
CLCA2	0.012579	0.045455	910
BPIFB9B	0.012587	0.045481	911
MLLT3	0.012596	0.045508	912
FCER2A	0.012634	0.045619	913
SAFB2	0.012689	0.045776	914
VMN1R163	0.012711	0.041913	915
SPTSSA	0.012746	0.04592	916
CAB39	0.012753	0.045941	917
CSRNP2	0.012774	0.046007	918
HILS1	0.012826	0.046152	919
KLC4	0.012826	0.046152	920
ANKMY2	0.01283	0.042279	921
NDUFS5	0.01283	0.042279	922
KRTAP3-1	0.012853	0.046233	923
SLC27A2	0.012871	0.046296	924
MTRR	0.012881	0.046322	925
SPNS1	0.012889	0.046333	926
VMN2R51	0.012909	0.046384	927
PLS3	0.012923	0.04642	928
GNPTG	0.012924	0.046423	929
SBPL	0.012943	0.046479	930
SLC31A2	0.012979	0.046589	931
AP3S1	0.012992	0.046617	932
MPZ	0.013012	0.042839	933
PQLC2	0.013019	0.046681	934
HIVEP2	0.013026	0.046703	935
GADD45A	0.013028	0.046706	936
APOL10B	0.013029	0.042905	937
SNCB	0.013033	0.042914	938
FCRL6	0.013074	0.046831	939
SYNM	0.013093	0.046875	940
4930550C14RIK	0.013117	0.046942	941
ILKAP	0.013162	0.0347	942
PBX2	0.013173	0.04711	943
SAP30L	0.013184	0.047144	944
CYP4F16	0.013239	0.047298	945
ERN2	0.013249	0.043568	946
MN1	0.013294	0.047443	947
MEP1A	0.013322	0.047515	948
SLC38A11	0.013358	0.047614	949
MTHFD2	0.013459	0.047889	950
HMGXB3	0.013464	0.047902	951
2310079G19RIK	0.013467	0.047911	952
UAP1	0.013475	0.047935	953
SKINT5	0.013485	0.0443	954
TXNDC17	0.0135	0.04799	955
PTPRK	0.013514	0.048031	956
1110008F13RIK	0.013523	0.048057	957
PELI2	0.013551	0.048128	958
ZFP473	0.013581	0.048219	959
PDLIM7	0.013591	0.048245	960
SLC44A4	0.013598	0.048263	961
GBA2	0.013604	0.048275	962
ZMIZ2	0.013649	0.04839	963
MED14	0.013687	0.048508	964
A930018P22RIK	0.013693	0.048522	965
TNFAIP8L3	0.013695	0.048531	966
CDC5L	0.01374	0.048673	967
CBFA2T2	0.013781	0.04879	968
TNFRSF11A	0.013806	0.048862	969
PLLP	0.013809	0.048869	970
DCAF10	0.013851	0.045436	971
BPNT1	0.013855	0.048994	972
ACAP2	0.013905	0.04914	973
SLC20A1	0.013922	0.03663	974
SLC2A5	0.013924	0.049187	975
BCOR	0.013947	0.049239	976
CCDC162	0.013975	0.045817	977
CHN1	0.013975	0.045817	978
IKZF2	0.013977	0.049322	979
BCL2L14	0.014008	0.049407	980
USP48	0.014008	0.049407	981
FPR3	0.014008	0.049407	982
H2-BL	0.014008	0.049407	983
KLRD1	0.014008	0.049407	984
TIPIN	0.014008	0.049407	985
DYNLT1A	0.014008	0.049407	986
SH3BGRL	0.014008	0.049407	987
PEX1	0.014008	0.049407	988
PRMT5	0.014008	0.049407	989
TNK2	0.014008	0.049407	990
H2-M10.3	0.014013	0.049414	991
Zhang_248	0.014043	0.013925	992
HS6ST1	0.014077	0.049592	993
OLFR338	0.014084	0.046147	994
ADAM28	0.014091	0.049631	995
HES5	0.014127	0.049721	996
FAM47E	0.014139	0.049756	997
IFITM2	0.014199	0.049932	998
RALGPS1	0.014292	0.050179	999
PTAFR	0.014305	0.046843	1000
TGIF2	0.014314	0.050252	1001
GALNT16	0.014321	0.050268	1002
TNFRSF13B	0.014324	0.050276	1003
RAB4B	0.014336	0.050314	1004
GRM3	0.014338	0.050321	1005
CCNT2	0.014339	0.050324	1006
IFI204	0.014349	0.046987	1007
FEZF2	0.014385	0.050439	1008
OLFR112	0.014426	0.050545	1009
BC055111	0.014439	0.050585	1010
RAB37	0.014448	0.050611	1011
ABCD1	0.014449	0.050615	1012
ZFP746	0.014469	0.050676	1013
BRD9	0.014478	0.047406	1014
FABP6	0.014503	0.050757	1015
GM382	0.014519	0.038116	1016
FAM161B	0.01455	0.050881	1017
DUSP10	0.014558	0.050902	1018
XRCC5	0.014558	0.047649	1019
GLI2	0.014566	0.050925	1020
FBXO36	0.014582	0.050974	1021
PIGZ	0.014597	0.051021	1022
MUM1L1	0.014613	0.051062	1023
WAPAL	0.014621	0.051086	1024
VMN2R5	0.014637	0.051127	1025
CDC42	0.01464	0.051135	1026
NAGA	0.014652	0.051163	1027
ZSWIM7	0.014668	0.051204	1028
ANXA5	0.01467	0.051208	1029
DBI	0.014685	0.051247	1030
1190002N15RIK	0.014717	0.051334	1031
CLTB	0.014777	0.051509	1032
HMCES	0.014786	0.051533	1033
ZFP184	0.014788	0.048331	1034
PRSS29	0.014817	0.051628	1035
ZFP385B	0.014857	0.051729	1036
HES1	0.014878	0.051787	1037
MYO1B	0.01488	0.051791	1038
B4GALNT2	0.014887	0.051811	1039
DTWD2	0.014888	0.051816	1040
SUV39H1	0.01494	0.051966	1041
LTBP3	0.014942	0.051971	1042
LOXL3	0.014964	0.048897	1043
MYCBP2	0.014975	0.052055	1044
FXYD5	0.014993	0.052106	1045
OLFR59	0.014997	0.052117	1046
KCNK3	0.015004	0.052138	1047
GM5725	0.015046	0.052255	1048
TCEAL8	0.015052	0.049165	1049
PKIA	0.015052	0.049165	1050
EMC8	0.015092	0.052378	1051
MEN1	0.015096	0.049285	1052
PLD3	0.015126	0.052474	1053
TREML2	0.015138	0.052498	1054
LRRC23	0.015182	0.052626	1055
MYBBP1A	0.015189	0.052646	1056
SKA3	0.015189	0.052646	1057
ANXA1	0.015189	0.052646	1058
P2RY10	0.015198	0.052673	1059
CES1G	0.015214	0.052725	1060
MYBPC1	0.01527	0.052875	1061
ATF6B	0.015278	0.052903	1062
GM5771	0.015316	0.049952	1063
TMEM136	0.015355	0.053114	1064
STEAP2	0.015381	0.053188	1065
EGF	0.015397	0.053235	1066
OLFR968	0.015491	0.053492	1067
IKBKAP	0.015491	0.053492	1068
EPPK1	0.015518	0.053564	1069
CTLA2B	0.015526	0.040592	1070
ZMAT3	0.01553	0.053602	1071
2810408M09RIK	0.015534	0.053616	1072
ALG12	0.015538	0.053632	1073
KDELR2	0.01555	0.053655	1074
Zhang_75	0.015632	0.015525	1075
HS1BP3	0.01564	0.053905	1076
RXRA	0.015663	0.053971	1077
ZFP672	0.015696	0.054069	1078
TMEM55A	0.015697	0.054072	1079
SIAH1B	0.015703	0.054089	1080
TG	0.01571	0.054111	1081
FCHSD2	0.01573	0.054162	1082
TTLL1	0.015757	0.041172	1083
HPRT	0.01582	0.054405	1084
WFDC5	0.015834	0.054443	1085
ZFAND5	0.015883	0.051649	1086
ZFP330	0.015907	0.054653	1087
SRXN1	0.015956	0.054786	1088
NRBF2	0.01596	0.054795	1089
STARD3	0.015972	0.054831	1090
CLEC4B2	0.015974	0.054836	1091
BAP1	0.015996	0.052008	1092
OLFR871	0.016005	0.052029	1093
ARRDC4	0.016012	0.05494	1094
CFL2	0.016021	0.054971	1095
PTGFR	0.016031	0.055001	1096
ATP4A	0.016078	0.055128	1097
ASB10	0.016084	0.055146	1098
LOC100040786	0.016098	0.052337	1099
Zhang_17	0.01611	0.016003	1100
SLC25A20	0.016144	0.055319	1101
GGPS1	0.016144	0.05532	1102
Ppp1r12c	0.016148	0.13445	1103
ATF2	0.016149	0.055331	1104
UQCRC1	0.016151	0.055336	1105
DOXL2	0.016157	0.052514	1106
TIPARP	0.016193	0.055449	1107
RTN3	0.016194	0.052627	1108
PAK7	0.016204	0.055483	1109
CTRC	0.016219	0.055533	1110
YIF1B	0.016246	0.052801	1111
ALDH18A1	0.01625	0.055618	1112
ROBO2	0.016251	0.052815	1113
NSD1	0.016296	0.052946	1114
2024-03-09	0.016314	0.055789	1115
DOCK3	0.016332	0.055838	1116
GM5134	0.016349	0.055885	1117
C1QA	0.016368	0.055934	1118
KLHL9	0.016369	0.055935	1119
KRTCAP3	0.016384	0.053192	1120
BRDT	0.016442	0.053375	1121
ZFHX3	0.016451	0.056178	1122
IQCF6	0.016526	0.056377	1123
COPG2	0.016533	0.053647	1124
UBE2G2	0.016575	0.056516	1125
PSME2	0.016585	0.053797	1126
FZD4	0.016601	0.056587	1127
TRIP4	0.016622	0.056644	1128
CCDC71L	0.016639	0.056693	1129
ATIC	0.016643	0.056707	1130
SFT2D1	0.016655	0.056745	1131
XPO5	0.016673	0.056792	1132
RSBN1	0.016734	0.056953	1133
OLFR433	0.016753	0.057003	1134
STMN2	0.016807	0.057157	1135
ZDHHC20	0.01683	0.05722	1136
RBX1	0.016837	0.054551	1137
ZDHHC4	0.016862	0.057313	1138
PDLIM2	0.016869	0.057332	1139
TMEM9	0.016889	0.057374	1140
MYL9	0.016897	0.054727	1141
WIPI2	0.016898	0.057403	1142
SNED1	0.016906	0.057426	1143
TMPRSS13	0.016917	0.05746	1144
KAT2B	0.016917	0.057461	1145
FBXO41	0.016952	0.057547	1146
MLH3	0.016963	0.05494	1147
PRPS2	0.017027	0.057758	1148
ELL	0.017053	0.057824	1149
NUDT10	0.017073	0.057881	1150
ENO1	0.017175	0.058153	1151
OSBPL3	0.017183	0.058174	1152
CD44	0.017204	0.058236	1153
PRL8A6	0.017216	0.058278	1154
OLFR644	0.017222	0.058287	1155
ZFP607	0.017225	0.058296	1156
GDAP1L1	0.017328	0.058579	1157
CAR12	0.017359	0.058669	1158
RPAP3	0.017362	0.05868	1159
RHOX4B	0.017407	0.056277	1160
CLEC12B	0.017438	0.058878	1161
AP3M1	0.017438	0.058878	1162
LUC7L2	0.017438	0.058878	1163
TSGA10	0.017438	0.058878	1164
PITHD1	0.017438	0.058878	1165
PDPK1	0.017438	0.058878	1166
GM4787	0.017477	0.058997	1167
SERPINA6	0.017513	0.05909	1168
SPATA13	0.017546	0.056663	1169
OLFR1323	0.017547	0.059195	1170
LPCAT3	0.01757	0.056741	1171
REG3A	0.01759	0.059314	1172
GMFB	0.01759	0.059315	1173
HEBP1	0.017684	0.059566	1174
APEX1	0.017691	0.057065	1175
COL12A1	0.017739	0.059702	1176
UBE2J2	0.017769	0.05979	1177
GPATCH8	0.017773	0.057312	1178
TRIM61	0.017774	0.057317	1179
SLC22A1	0.017798	0.059871	1180
LIPK	0.017803	0.059883	1181
VIPR1	0.01781	0.059902	1182
PPIB	0.017819	0.059923	1183
FAHD1	0.017822	0.059936	1184
A930009A15RIK	0.01783	0.059953	1185
SAMD15	0.01785	0.060007	1186
TRAF4	0.017887	0.060122	1187
VMN1R104	0.017891	0.060134	1188
SCAF4	0.017892	0.057659	1189
PNRC1	0.01791	0.060196	1190
CASP4	0.017924	0.05775	1191
SDS	0.017933	0.060257	1192
OLFR1535	0.01794	0.060282	1193
SQRDL	0.017958	0.06033	1194
PTPN4	0.017964	0.060345	1195
CYP11A1	0.017997	0.060422	1196
JADE3	0.018045	0.060553	1197
NES	0.018053	0.060572	1198
DGCR8	0.018054	0.060572	1199
DPP4	0.018068	0.060608	1200
PI16	0.018073	0.05818	1201
SYCP3	0.018081	0.058203	1202
MYPOP	0.018122	0.060763	1203
EIF4E3	0.018148	0.060825	1204
SULT2B1	0.018175	0.060897	1205
E230025N22RIK	0.018177	0.060903	1206
PTCD2	0.018178	0.060906	1207
POFUT1	0.018198	0.060963	1208
TMEM170	0.018201	0.06097	1209
INPP5K	0.018208	0.060981	1210
GM166	0.018232	0.061052	1211
ADAM9	0.018232	0.061053	1212
FPR2	0.018257	0.058737	1213
LRP10	0.018292	0.061207	1214
OLFR126	0.018314	0.061266	1215
MALL	0.018316	0.061272	1216
ZFP54	0.018329	0.061308	1217
HSD3B3	0.018338	0.061327	1218
PIGH	0.018353	0.061366	1219
OLFR1042	0.01839	0.059143	1220
SEZ6L2	0.018396	0.061481	1221
ADCYAP1	0.018416	0.061531	1222
ITGA7	0.018433	0.06158	1223
JAZF1	0.018459	0.061649	1224
NAA15	0.018459	0.061649	1225
ABL1	0.018467	0.06167	1226
PGR15L	0.018471	0.059389	1227
PLEKHO1	0.018472	0.061687	1228
GLIPR1L2	0.01849	0.061729	1229
PTS	0.018499	0.061755	1230
TCEAL3	0.018516	0.061799	1231
IL11	0.018543	0.06188	1232
SOCS3	0.01856	0.061932	1233
SH2D5	0.018568	0.061958	1234
OLFR1143	0.01859	0.059744	1235
TRIM8	0.018615	0.062085	1236
2810474O19RIK	0.01863	0.062132	1237
SERPINE1	0.018635	0.062144	1238
SCARA3	0.018739	0.06241	1239
MINPP1	0.018741	0.062415	1240
Zhang_610	0.018767	0.018727	1241
PNPLA7	0.018778	0.062517	1242
SLC24A3	0.01887	0.062757	1243
6430550D23RIK	0.018889	0.062806	1244
F7	0.018916	0.062881	1245
ADAM5	0.018927	0.062907	1246
RGS3	0.018944	0.062954	1247
SLC17A2	0.018963	0.063002	1248
HEXDC	0.018979	0.060867	1249
FBXW27	0.01902	0.063168	1250
SDR16C5	0.019029	0.063191	1251
MTHFSD	0.01906	0.063278	1252
GCKR	0.01908	0.063319	1253
KRT6A	0.019084	0.063334	1254
OLFR711	0.019102	0.063379	1255
MIS18BP1	0.019108	0.063401	1256
MCCC1	0.019108	0.063401	1257
GNPDA2	0.019108	0.063401	1258
OBOX3	0.019108	0.063401	1259
ST8SIA5	0.019119	0.063433	1260
RBM20	0.019127	0.061301	1261
IL12RB2	0.01914	0.06348	1262
MRPL47	0.019171	0.063559	1263
HSF2BP	0.019182	0.061453	1264
1190005I06RIK	0.019195	0.063619	1265
VMN2R81	0.019259	0.063806	1266
GTF2E1	0.019272	0.063846	1267
TLR7	0.019287	0.061767	1268
SLC26A4	0.019301	0.063924	1269
TES	0.019304	0.063935	1270
OLFR960	0.019327	0.063997	1271
PTPRV	0.019334	0.064019	1272
FAM126B	0.019381	0.064136	1273
ARG2	0.019385	0.062082	1274
TSPO2	0.019422	0.06424	1275
D8ERTD82E	0.019455	0.064329	1276
4931408C20RIK	0.019482	0.06236	1277
SERINC5	0.019491	0.06443	1278
RUNDC3B	0.019495	0.064443	1279
P2RY2	0.019503	0.064464	1280
DRD4	0.019532	0.064541	1281
KDM5A	0.019533	0.064545	1282
KIF3B	0.019538	0.064555	1283
2024-09-11	0.019546	0.06457	1284
STRN	0.019556	0.064606	1285
ZC2HC1B	0.019583	0.064671	1286
TSPAN9	0.019587	0.064681	1287
ZFP592	0.0196	0.064716	1288
TMEM173	0.01962	0.064765	1289
VMN1R103	0.019638	0.062786	1290
COG5	0.019687	0.062908	1291
ZFP367	0.019696	0.064951	1292
PADI6	0.01971	0.064984	1293
VMN1R160	0.019722	0.063012	1294
CEP295	0.019764	0.065145	1295
SCUBE2	0.019804	0.06525	1296
ELOVL2	0.019812	0.063272	1297
CERS2	0.019819	0.065297	1298
CTRL0030	0.019822	0.019819	1299
CHIL6	0.01983	0.051099	1300
OLFR676	0.019834	0.063335	1301
VMN1R28	0.01984	0.065353	1302
EXO5	0.019845	0.065365	1303
PRKD3	0.019874	0.065446	1304
GM4297	0.019928	0.06558	1305
RTN2	0.019932	0.065591	1306
KIF7	0.019967	0.065676	1307
FUT2	0.019975	0.065692	1308
VMN1R17	0.019983	0.065715	1309
DIS3L2	0.020029	0.065841	1310
CRYGN	0.020056	0.06591	1311
MRPL50	0.020059	0.065921	1312
EPC2	0.020063	0.064005	1313
IL10RB	0.020093	0.066013	1314
TCTEX1D1	0.020123	0.066092	1315
OGFOD3	0.02013	0.066108	1316
IQCC	0.020147	0.066149	1317
CTRL0098	0.020156	0.020145	1318
VMN1R124	0.02017	0.06433	1319
STX1A	0.020197	0.064402	1320
LCN2	0.020209	0.064435	1321
SOWAHD	0.020249	0.066411	1322
LY6H	0.020255	0.066423	1323
PCYOX1	0.020256	0.066426	1324
TTC39A	0.020268	0.066454	1325
H2-M10.1	0.020301	0.066542	1326
ZFAND2A	0.020309	0.066566	1327
B3GALT6	0.020319	0.066599	1328
GABPB2	0.020366	0.066724	1329
Zhang_247	0.020378	0.020364	1330
DCPP2	0.02041	0.066849	1331
TOR1AIP2	0.020416	0.066864	1332
POLR2K	0.02042	0.066877	1333
FZD1	0.020425	0.066887	1334
MAGEB4	0.020446	0.066935	1335
WFDC15A	0.020447	0.066937	1336
VMN1R217	0.020456	0.066957	1337
VMN1R222	0.020483	0.067029	1338
GATSL2	0.020487	0.067036	1339
OLFR340	0.020491	0.065255	1340
GM20172	0.020492	0.067052	1341
GM5108	0.020523	0.067139	1342
EED	0.02053	0.067156	1343
KRT17	0.020545	0.067202	1344
CDC42SE2	0.020554	0.067227	1345
SEMA3C	0.020568	0.065477	1346
TMED8	0.02058	0.067284	1347
CALD1	0.02058	0.067284	1348
TRIM69	0.020602	0.067353	1349
A2M	0.020621	0.067405	1350
PPP3CB	0.020647	0.067475	1351
CTSH	0.020694	0.067601	1352
STX16	0.020719	0.067671	1353
1700017D01RIK	0.020748	0.067744	1354
PPP2R5E	0.020754	0.066002	1355
PTGIR	0.020762	0.067781	1356
OAS1G	0.020812	0.067914	1357
ZBBX	0.02083	0.06796	1358
MUC19	0.020844	0.066266	1359
DYNC1I1	0.020864	0.068041	1360
VMN2R96	0.020904	0.068146	1361
SPRED1	0.020912	0.06816	1362
MPP6	0.020929	0.066501	1363
SSMEM1	0.020967	0.068318	1364
TRPV3	0.020977	0.068344	1365
YEATS4	0.021015	0.068444	1366
RHD	0.021079	0.066943	1367
GGACT	0.021132	0.067112	1368
TRRAP	0.021144	0.068816	1369
TPRG	0.021158	0.068858	1370
PRPS1L1	0.021163	0.068867	1371
PKP2	0.021171	0.068889	1372
OLFR1262	0.021198	0.068956	1373
GM20765	0.02124	0.069072	1374
CYP51	0.021268	0.067492	1375
SERPINA1D	0.021293	0.069207	1376
VMN2R60	0.021349	0.069338	1377
PPP3CA	0.021349	0.069338	1378
TGOLN1	0.021349	0.069338	1379
TNNT3	0.021359	0.069365	1380
AFG3L2	0.021395	0.069458	1381
LRRC8C	0.021447	0.069608	1382
TADA2A	0.021454	0.068013	1383
GM590	0.021459	0.069643	1384
SNX24	0.02146	0.069647	1385
RCOR3	0.021478	0.068074	1386
STON1	0.021513	0.069784	1387
CFAP97	0.021525	0.069822	1388
EOGT	0.021529	0.069833	1389
SLC6A14	0.021583	0.069984	1390
WDFY1	0.021622	0.070088	1391
PODN	0.021631	0.07011	1392
PTPRA	0.021643	0.070137	1393
VPS41	0.021677	0.070218	1394
TMCO3	0.021717	0.070334	1395
LRRC20	0.021717	0.070334	1396
ITGB1BP2	0.021722	0.070346	1397
ZFP799	0.021732	0.070368	1398
B3GNT8	0.02175	0.070414	1399
MYL2	0.02176	0.068702	1400
OLFR358	0.02177	0.070465	1401
PADI1	0.021777	0.070487	1402
SLC22A7	0.021777	0.070487	1403
DIP2C	0.021787	0.070504	1404
BIVM	0.02179	0.07051	1405
EAR6	0.021806	0.070551	1406
1700016K19RIK	0.02188	0.070759	1407
TMEM214	0.021895	0.070808	1408
CRTAM	0.02191	0.070847	1409
CRABP1	0.021914	0.070861	1410
SMOC2	0.02195	0.070956	1411
RAB15	0.021952	0.069072	1412
BTNL4	0.021956	0.070967	1413
SRPK2	0.022005	0.0711	1414
MOSPD2	0.022027	0.071155	1415
DUSP22	0.022059	0.071256	1416
CCDC69	0.022079	0.071301	1417
HS3ST6	0.022103	0.071361	1418
CYTH2	0.022114	0.071386	1419
SERPINA3C	0.02215	0.071471	1420
PRSS21	0.022173	0.071532	1421
HDAC6	0.022258	0.071743	1422
PFDN4	0.022263	0.07176	1423
MED15	0.022287	0.071828	1424
RGS16	0.022307	0.071883	1425
GRIK1	0.022326	0.071932	1426
4930449I24RIK	0.022344	0.071975	1427
GM3448	0.022359	0.069927	1428
STOX2	0.022434	0.072212	1429
FAR1	0.022441	0.07223	1430
ASB12	0.022445	0.072238	1431
CXXC1	0.022453	0.072267	1432
ZCCHC13	0.022458	0.072279	1433
OLFR1109	0.022463	0.072292	1434
PRAMEF6	0.022467	0.072302	1435
EIF3A	0.022481	0.070165	1436
TAB3	0.022496	0.072377	1437
OIP5	0.022514	0.072426	1438
CETN1	0.022595	0.07264	1439
ARID4A	0.0226	0.070427	1440
EFHD2	0.022605	0.072664	1441
UMAD1	0.022605	0.070438	1442
RSPO3	0.02261	0.072673	1443
ZFP157	0.022664	0.072818	1444
ENKD1	0.022722	0.070678	1445
TMEM108	0.022728	0.072977	1446
SELE	0.022798	0.073166	1447
CDKN2A	0.02281	0.073199	1448
OLFR1065	0.02282	0.073222	1449
CTPS	0.02282	0.073223	1450
GM13088	0.022823	0.073232	1451
TMEM30B	0.022849	0.073305	1452
DHDH	0.022858	0.073336	1453
PI4K2A	0.022868	0.073364	1454
MYL7	0.022878	0.073395	1455
GM9839	0.022896	0.071041	1456
MEMO1	0.022896	0.073446	1457
CMTM1	0.022932	0.073547	1458
CXCL16	0.022965	0.073645	1459
GLRB	0.022987	0.073702	1460
VMN1R64	0.023041	0.073859	1461
PARD6A	0.023053	0.073891	1462
ANKRD45	0.02311	0.074038	1463
CD2AP	0.023158	0.071593	1464
HNRNPC	0.023158	0.071593	1465
SLC48A1	0.023158	0.071593	1466
GABRG2	0.023177	0.074193	1467
TMEM219	0.023233	0.074336	1468
NCK1	0.023241	0.071776	1469
ZFP637	0.023246	0.074369	1470
CNPPD1	0.023249	0.074377	1471
GPR21	0.02326	0.074406	1472
6330403K07RIK	0.023274	0.074448	1473
TM4SF1	0.023283	0.074474	1474
PRX	0.023313	0.074544	1475
SPATA32	0.023314	0.074547	1476
SOS2	0.02332	0.074561	1477
FBXO33	0.02334	0.074616	1478
RANBP3	0.023369	0.074683	1479
LZIC	0.023377	0.072072	1480
CCDC121	0.023415	0.074804	1481
TMEM259	0.023423	0.074821	1482
DEF6	0.023455	0.074901	1483
THEM7	0.02354	0.075127	1484
GCSH	0.023581	0.075244	1485
HRCT1	0.023582	0.075245	1486
CD55	0.023587	0.075256	1487
DOCK8	0.023601	0.075287	1488
OSBPL11	0.023606	0.075298	1489
CDC25A	0.023639	0.072603	1490
EDA2R	0.023641	0.075385	1491
KCNIP1	0.023674	0.075464	1492
TEX36	0.023683	0.072699	1493
NEIL1	0.023696	0.075525	1494
4930550L24RIK	0.02375	0.075659	1495
RGP1	0.023805	0.075804	1496
DENND6A	0.023825	0.075853	1497
ENG	0.023883	0.075988	1498
TIMM21	0.02392	0.076093	1499
ATAD1	0.023932	0.076126	1500
BMP7	0.023968	0.076212	1501
SLCO1A4	0.023988	0.07331	1502
FOXN4	0.024002	0.073337	1503
GRIN1OS	0.02402	0.076337	1504
TAF6L	0.02405	0.076419	1505
BBOX1	0.024079	0.076501	1506
PROX1	0.024119	0.073585	1507
ODAM	0.024132	0.076627	1508
LGR6	0.024166	0.076732	1509
RLF	0.024167	0.076736	1510
BNIP1	0.024186	0.076788	1511
ESRP2	0.024187	0.076793	1512
NEUROD1	0.02419	0.076807	1513
4933402E13RIK	0.02421	0.073777	1514
MYD88	0.024241	0.076931	1515
CNIH3	0.024266	0.076994	1516
BAG6	0.024285	0.077048	1517
KCNK5	0.024295	0.07707	1518
PLCL1	0.02435	0.077207	1519
TRIM13	0.024354	0.077224	1520
MRPS25	0.024365	0.074083	1521
COL1A2	0.02439	0.077326	1522
ARHGAP25	0.024404	0.077361	1523
COL25A1	0.024459	0.077492	1524
EPO	0.024459	0.077495	1525
VMN1R86	0.024492	0.074322	1526
DEF8	0.024493	0.077589	1527
SPATA22	0.024515	0.077648	1528
ST3GAL6	0.024519	0.077658	1529
WDR44	0.024529	0.077677	1530
RHBDD2	0.024565	0.077775	1531
SCGN	0.024568	0.077781	1532
ZFP467	0.024568	0.077781	1533
2410002F23RIK	0.024581	0.077819	1534
OLFR1061	0.024625	0.077928	1535
5430435G22RIK	0.024643	0.077971	1536
RAB3D	0.024654	0.077994	1537
VEGFC	0.024664	0.078017	1538
SNPH	0.02467	0.078041	1539
IVNS1ABP	0.024677	0.078054	1540
SLC1A5	0.02477	0.078285	1541
GFI1B	0.024894	0.078621	1542
UBE2D2B	0.0249	0.078635	1543
KCNIP4	0.024949	0.078743	1544
HS3ST3A1	0.02495	0.078746	1545
OLFML3	0.025031	0.078961	1546
AK010878	0.025045	0.063776	1547
DNAJC28	0.025079	0.075543	1548
8430408G22RIK	0.025096	0.079113	1549
NDST1	0.025108	0.079149	1550
MOK	0.025147	0.079254	1551
CACNB3	0.025155	0.079273	1552
RAP1GAP2	0.025221	0.079442	1553
ZFP493	0.025238	0.079479	1554
SAP30BP	0.025297	0.075977	1555
SIS	0.025324	0.079718	1556
FNIP1	0.025385	0.079887	1557
IFI27L2B	0.025398	0.079923	1558
IGLON5	0.025428	0.080003	1559
MEGF9	0.025439	0.080028	1560
SIRT6	0.025479	0.080139	1561
OLFR1284	0.025501	0.080207	1562
FBXO27	0.02554	0.080302	1563
SYT2	0.025548	0.080324	1564
RSLCAN18	0.025569	0.080384	1565
UBP1	0.025602	0.080471	1566
IRF8	0.025602	0.080472	1567
PRRG2	0.025657	0.08061	1568
ST8SIA3	0.02566	0.080618	1569
NUDT8	0.025681	0.080677	1570
EPHB4	0.02569	0.076753	1571
NAE1	0.02569	0.080698	1572
KRTAP19-9B	0.025754	0.08087	1573
DYNC2LI1	0.025766	0.080894	1574
PTEN	0.025781	0.080933	1575
MB	0.025792	0.080957	1576
SPDEF	0.025812	0.080996	1577
PCDHB22	0.02582	0.081018	1578
WDR76	0.025824	0.081028	1579
KLHDC7A	0.025827	0.081034	1580
ING2	0.025849	0.081081	1581
WDR13	0.025854	0.081092	1582
MYDGF	0.025915	0.081254	1583
LMCD1	0.025934	0.081313	1584
OLFR651	0.025963	0.081381	1585
CLEC2D	0.025983	0.08143	1586
DTNA	0.026003	0.081488	1587
FAM78A	0.026022	0.081543	1588
UBE2E3	0.026022	0.081543	1589
GMDS	0.026029	0.081563	1590
ATF6	0.026038	0.081582	1591
RANGRF	0.026038	0.081582	1592
MTPAP	0.02604	0.077456	1593
EXT1	0.026124	0.081803	1594
1700013D24RIK	0.026125	0.077607	1595
GM5460	0.02616	0.077686	1596
Zhang_523	0.026213	0.026137	1597
PITX2	0.026228	0.08209	1598
ASS1	0.026228	0.08209	1599
ZFP946	0.02631	0.082298	1600
PFDN6	0.026391	0.082522	1601
REG3G	0.026394	0.082526	1602
OSTF1	0.026435	0.082641	1603
CCDC66	0.026443	0.082661	1604
CLDN2	0.026473	0.082737	1605
OLFR1126	0.026551	0.082945	1606
VEPH1	0.026582	0.083026	1607
PPT2	0.026615	0.083121	1608
ZCCHC6	0.026655	0.083227	1609
MEGF8	0.026657	0.083236	1610
OLFR761	0.026679	0.083294	1611
TSLP	0.02669	0.083324	1612
CATSPER3	0.026697	0.083347	1613
PRKRA	0.026761	0.078877	1614
YPEL2	0.026761	0.083529	1615
VMN2R24	0.026799	0.083626	1616
CHEK2	0.026851	0.083765	1617
ARF4	0.026854	0.083772	1618
GM4794	0.026866	0.079082	1619
GM4944	0.026878	0.083832	1620
RENBP	0.026891	0.083873	1621
1700055N04RIK	0.026908	0.083915	1622
SLC25A28	0.026912	0.083925	1623
GLTP	0.027	0.084161	1624
PRIMA1	0.02701	0.084189	1625
ENOX2	0.027017	0.084208	1626
OLFR531	0.027047	0.08429	1627
CTC1	0.027048	0.084294	1628
CYP4A31	0.027067	0.079476	1629
ARRDC5	0.027071	0.084354	1630
SHISA2	0.027108	0.084444	1631
CEP170	0.027148	0.084564	1632
VSNL1	0.027171	0.084611	1633
ETV1	0.027177	0.084624	1634
SLC36A2	0.02718	0.084629	1635
TSPAN2	0.027214	0.084717	1636
FSTL5	0.027234	0.084765	1637
CENPK	0.027236	0.079841	1638
PHF6	0.027274	0.07992	1639
DDIAS	0.027282	0.079937	1640
ADD1	0.027288	0.0849	1641
ABI3BP	0.027346	0.085044	1642
AGR3	0.027362	0.085079	1643
VPS45	0.027419	0.08522	1644
TNP1	0.027446	0.085287	1645
CRBN	0.027452	0.0853	1646
PRM1	0.027479	0.085366	1647
IQCG	0.027484	0.085378	1648
TMEM161A	0.027488	0.085389	1649
IRAK4	0.027504	0.085431	1650
FOXP1	0.027507	0.080394	1651
DCAF15	0.027523	0.085479	1652
GLO1	0.027533	0.085511	1653
SSTR2	0.02756	0.085582	1654
XPO1	0.027615	0.08572	1655
KLK7	0.027661	0.08583	1656
TIFA	0.027669	0.085852	1657
PHTF1	0.027679	0.08588	1658
BMI1	0.027684	0.085894	1659
OOG2	0.027723	0.085994	1660
CD3G	0.027731	0.086013	1661
TACR1	0.027756	0.086075	1662
SERPINI2	0.027778	0.086124	1663
TSSK6	0.027783	0.086134	1664
CCDC24	0.027832	0.086264	1665
MAP3K5	0.027851	0.08631	1666
CD3E	0.027871	0.086354	1667
MVD	0.027878	0.086374	1668
IPO5	0.027941	0.086534	1669
CSTA1	0.027949	0.086555	1670
PMS2	0.027953	0.086566	1671
CYPT12	0.028001	0.086683	1672
SOAT1	0.028022	0.086738	1673
CSF2RA	0.028055	0.086823	1674
ARPC5	0.028075	0.086875	1675
IGFN1	0.02815	0.087087	1676
GM5936	0.028158	0.087109	1677
AMOTL2	0.028158	0.087109	1678
GNA11	0.028208	0.087232	1679
WDR33	0.028216	0.081772	1680
DCAF8	0.028228	0.087283	1681
CCDC88A	0.028229	0.087284	1682
DEFB25	0.02828	0.087409	1683
4933405O20RIK	0.028335	0.087549	1684
PEX14	0.028339	0.087568	1685
TDH	0.028348	0.087586	1686
DUSP27	0.028375	0.087655	1687
SLC7A14	0.028413	0.087755	1688
HACD3	0.028429	0.087799	1689
PRKCZ	0.028484	0.087922	1690
BLMH	0.028518	0.088013	1691
ABCA1	0.02855	0.08245	1692
VMN2R65	0.028592	0.088197	1693
DNAJB7	0.028608	0.088239	1694
TMEM129	0.028617	0.082587	1695
MRLN	0.028629	0.082613	1696
IDNK	0.02864	0.088334	1697
PRKCI	0.028647	0.088346	1698
OLFR1112	0.028654	0.082676	1699
LRRC32	0.028654	0.088365	1700
PLCXD1	0.028656	0.088368	1701
TRIM68	0.028709	0.088498	1702
SLC29A1	0.02875	0.08861	1703
HSPA4	0.028767	0.082915	1704
BFAR	0.028779	0.088689	1705
DPP9	0.02878	0.082939	1706
BCAP31	0.028841	0.088831	1707
PAPLN	0.028863	0.088899	1708
PHLDB3	0.028864	0.088906	1709
MAP3K13	0.028864	0.088906	1710
MGAT1	0.028864	0.088906	1711
1700034O15RIK	0.028864	0.088906	1712
VMN1R87	0.028864	0.088906	1713
XPNPEP3	0.028867	0.088913	1714
1700039E15RIK	0.028871	0.088925	1715
MPTX1	0.028878	0.088936	1716
ARID3A	0.028881	0.088945	1717
GBP2	0.028909	0.089024	1718
PPBP	0.028912	0.083192	1719
LY6G5C	0.028919	0.089055	1720
SLC22A5	0.028952	0.08328	1721
THNSL1	0.029006	0.089275	1722
AGTRAP	0.029006	0.089275	1723
OLFR406	0.029032	0.089341	1724
PDZK1IP1	0.029052	0.089387	1725
GLUD1	0.029081	0.089456	1726
RASD2	0.029092	0.089489	1727
TMEM216	0.029126	0.089563	1728
IYD	0.029129	0.083629	1729
Zhang_619	0.029136	0.029075	1730
ABHD14A	0.029149	0.089619	1731
PAFAH2	0.02916	0.083693	1732
KIF1A	0.029187	0.089709	1733
ABCB1B	0.029189	0.089717	1734
APLF	0.02923	0.08981	1735
GM9047	0.029233	0.083847	1736
REC114	0.029244	0.089848	1737
TLR9	0.029298	0.089982	1738
MS4A3	0.02937	0.08411	1739
1810055G02RIK	0.02939	0.084148	1740
CYP3A41B	0.0294	0.090228	1741
ZFP92	0.029406	0.090245	1742
SAXO2	0.029443	0.090344	1743
EMC3	0.029462	0.090391	1744
RCAN2	0.029467	0.090399	1745
DBNDD2	0.0295	0.090483	1746
AARS2	0.029511	0.090517	1747
ELAC1	0.029549	0.090607	1748
ZBED3	0.029561	0.090639	1749
SIGLECE	0.029575	0.090678	1750
RHOU	0.029593	0.090722	1751
EFHC2	0.029609	0.090758	1752
ZFP821	0.029623	0.090793	1753
NREP	0.029627	0.090798	1754
VMN1R172	0.029704	0.091003	1755
OLFR656	0.029731	0.091066	1756
CEACAM19	0.029733	0.09107	1757
ALG3	0.02976	0.091133	1758
FBXO31	0.029765	0.091149	1759
HOXB5	0.029768	0.091153	1760
EDEM2	0.0298	0.091234	1761
NABP2	0.029808	0.091255	1762
KBTBD6	0.02984	0.09134	1763
GM614	0.029875	0.091427	1764
GM13057	0.029894	0.091484	1765
SNX15	0.029927	0.091564	1766
SLC5A4A	0.029949	0.091618	1767
B4GALT5	0.029986	0.091719	1768
ME2	0.030071	0.091932	1769
DEFB6	0.030081	0.085531	1770
CCSAP	0.030091	0.091978	1771
FAM3A	0.030098	0.092003	1772
ZFP426	0.030112	0.092047	1773
PPP1R3C	0.030127	0.092084	1774
BBS12	0.030142	0.092134	1775
TRHR2	0.030152	0.092159	1776
FYB	0.030166	0.092188	1777
GRCC10	0.030173	0.092209	1778
MON1A	0.030187	0.092242	1779
GM7244	0.030229	0.092355	1780
PXDN	0.030243	0.092391	1781
CACNG6	0.030354	0.092664	1782
AGA	0.030376	0.092716	1783
RGS9	0.030383	0.092732	1784
ZBTB45	0.030407	0.092785	1785
PSMA6	0.030437	0.092876	1786
SMIM19	0.030465	0.092958	1787
OAS1C	0.030466	0.092958	1788
THY1	0.030491	0.093025	1789
BMPR1B	0.030513	0.093083	1790
B930041F14RIK	0.030542	0.093161	1791
FABP5	0.03058	0.093275	1792
SHISA6	0.0306	0.093324	1793
1700001O22RIK	0.030601	0.093328	1794
SLC10A5	0.030642	0.093443	1795
LTN1	0.030654	0.093472	1796
CTSD	0.030672	0.093513	1797
PMCH	0.030678	0.09353	1798
OLFR143	0.030694	0.086761	1799
FABP7	0.030707	0.093602	1800
PI4K2B	0.03072	0.093634	1801
CCDC8	0.030731	0.093659	1802
ASAH2	0.030737	0.093674	1803
ZWILCH	0.030774	0.086921	1804
KLF6	0.030849	0.093965	1805
SNAP25	0.030862	0.077313	1806
ABCA3	0.030925	0.094166	1807
ZFP322A	0.030932	0.094186	1808
RNF41	0.030962	0.094272	1809
PKNOX1	0.030968	0.094285	1810
DMRTB1	0.030975	0.094301	1811
PITPNC1	0.030979	0.094312	1812
PGF	0.031	0.094361	1813
APON	0.03103	0.094438	1814
VASH2	0.031033	0.094448	1815
TET2	0.031041	0.087482	1816
ZFY2	0.031061	0.087522	1817
APELA	0.031063	0.094524	1818
ORC1	0.031087	0.09459	1819
SMIM5	0.031088	0.087584	1820
ANO9	0.031093	0.0946	1821
COL4A3	0.031102	0.09462	1822
NT5DC2	0.031123	0.094665	1823
XLR4B	0.031142	0.094713	1824
TGM5	0.03117	0.094786	1825
B3GNT9	0.031196	0.094849	1826
GOLT1A	0.03122	0.078136	1827
ARF5	0.031221	0.094917	1828
RFWD3	0.031258	0.087929	1829
TEX35	0.031318	0.088049	1830
ARHGEF18	0.031352	0.095236	1831
RAB10	0.031358	0.095254	1832
AGTPBP1	0.031364	0.095275	1833
CELSR1	0.031412	0.095389	1834
CYPT1	0.031459	0.095509	1835
GSDMA3	0.031471	0.095538	1836
C530008M17RIK	0.031474	0.095544	1837
PIM1	0.031492	0.095586	1838
SCGB2B7	0.031501	0.095615	1839
ZDHHC22	0.03151	0.095634	1840
GM1604B	0.03154	0.095708	1841
CHRNA2	0.031544	0.095722	1842
SLC16A8	0.031548	0.088517	1843
GM4559	0.031562	0.095769	1844
CYP11B2	0.031575	0.095802	1845
HIST1H4I	0.031629	0.095939	1846
ACTR6	0.03166	0.096028	1847
STT3A	0.031662	0.09603	1848
ACOT7	0.031666	0.096045	1849
D430041D05RIK	0.031683	0.096086	1850
SUPT4A	0.031737	0.096216	1851
VMN1R7	0.031771	0.096309	1852
FKBP15	0.031772	0.096312	1853
KRT71	0.031792	0.096375	1854
BMP10	0.031796	0.096389	1855
PITX1	0.031811	0.096425	1856
RGS7	0.031846	0.096523	1857
RBBP7	0.031866	0.089116	1858
VSIG10	0.0319	0.096666	1859
MMGT1	0.031913	0.096694	1860
CCDC125	0.031926	0.096735	1861
STAR	0.031954	0.096796	1862
FUT11	0.031986	0.096884	1863
VMN2R102	0.032062	0.097079	1864
OTUB1	0.032068	0.09709	1865
FETUB	0.032094	0.097156	1866
TMTC4	0.032113	0.0972	1867
UBE2S	0.032116	0.097212	1868
RPL39L	0.032194	0.097405	1869
OLFR342	0.032205	0.097432	1870
RNF2	0.032211	0.097442	1871
OLFR591	0.032216	0.097453	1872
TDPOZ5	0.032222	0.097468	1873
MAP3K2	0.032225	0.097476	1874
OLFR1434	0.0323	0.089987	1875
DNASE1L1	0.03232	0.097705	1876
HIATL1	0.032324	0.080645	1877
PUS7L	0.032333	0.097735	1878
FFAR4	0.032383	0.097867	1879
MEX3C	0.032455	0.098051	1880
PANK4	0.032564	0.098355	1881
PEPD	0.032584	0.09841	1882
FAM199X	0.032594	0.090581	1883
OLFR561	0.032594	0.09844	1884
HGF	0.032604	0.098459	1885
CACNA2D2	0.032638	0.098536	1886
UBE2M	0.032643	0.098552	1887
RASSF8	0.032658	0.098592	1888
NME7	0.032673	0.090737	1889
DNAJC5	0.032695	0.098714	1890
GALNT5	0.032702	0.098735	1891
PGP	0.032712	0.09876	1892
GAD1	0.032726	0.09879	1893
CBFB	0.032735	0.098811	1894
KAT7	0.032747	0.09884	1895
PLAC9B	0.032805	0.099005	1896
OLFR1273-PS	0.03282	0.099046	1897
GM9	0.032821	0.099049	1898
CFAP58	0.032836	0.099087	1899
KDM5B	0.032864	0.099152	1900
KRTAP7-1	0.032864	0.099152	1901
LAPTM4B	0.032886	0.099207	1902
WFDC16	0.032943	0.099355	1903
GM5168	0.032966	0.099413	1904
ENTPD2	0.032981	0.099458	1905
MRGPRX1	0.033009	0.099534	1906
SNURF	0.033033	0.099582	1907
SERPINA5	0.033044	0.099619	1908
PTGS2	0.03308	0.091552	1909
HINT3	0.033091	0.099743	1910
PZP	0.03311	0.099798	1911
2900026A02RIK	0.033145	0.099887	1912
COL4A2	0.033153	0.0999	1913
MECOM	0.033179	0.099973	1914
PCDHA7-G	0.033191	0.1	1915
CAMSAP2	0.033196	0.09178	1916
GPAA1	0.033199	0.10002	1917
OLFR725	0.033206	0.10004	1918
MIA3	0.03321	0.091812	1919
MCTP1	0.033213	0.10006	1920
SERPIND1	0.033253	0.10015	1921
OLFR572	0.033275	0.10022	1922
GABRR2	0.033297	0.092005	1923
DNAJA3	0.033307	0.10029	1924
SAPCD1	0.033348	0.10038	1925
FCF1	0.033361	0.10042	1926
MMGT2	0.033397	0.10052	1927
PRDM8	0.033415	0.10057	1928
KCTD7	0.03345	0.10065	1929
TM9SF1	0.033507	0.10079	1930
OLFR223	0.033522	0.10083	1931
VAPB	0.033523	0.10083	1932
TNFAIP2	0.033552	0.1009	1933
SVIL	0.033557	0.10091	1934
INS1	0.033577	0.10096	1935
THTPA	0.033631	0.10108	1936
GM5741	0.033643	0.10111	1937
FOXJ3	0.033654	0.10114	1938
PIRA6	0.033685	0.10121	1939
NOX4	0.03373	0.092868	1940
2210016L21RIK	0.03374	0.10133	1941
ANKEF1	0.033759	0.10138	1942
GABRD	0.033781	0.10143	1943
MT3	0.033784	0.10143	1944
ADAM3	0.033794	0.10146	1945
GCSAM	0.033836	0.10157	1946
CETN3	0.033848	0.10159	1947
PINX1	0.033862	0.10164	1948
ZFP219	0.033866	0.10165	1949
MILR1	0.033903	0.093218	1950
IFT80	0.033915	0.10176	1951
LAMC2	0.033922	0.10178	1952
GM5640	0.033925	0.10179	1953
ANKRD42	0.033929	0.10179	1954
WDR72	0.033955	0.093325	1955
LAMB3	0.033983	0.10195	1956
ZBTB14	0.033988	0.10195	1957
SAMD9L	0.03401	0.10202	1958
ELAVL4	0.034026	0.10205	1959
TEX19.1	0.034029	0.10206	1960
CCDC109B	0.034032	0.10206	1961
CCDC13	0.034036	0.093503	1962
TUBE1	0.034069	0.10215	1963
GRHL2	0.034077	0.09359	1964
GM4952	0.034085	0.10219	1965
LRRC29	0.034098	0.084636	1966
SELENBP2	0.034109	0.10224	1967
GM14446	0.034118	0.10226	1968
FAM210B	0.03416	0.10237	1969
DEFA17	0.034163	0.093779	1970
IKBKB	0.034172	0.1024	1971
PSG22	0.034178	0.10241	1972
KCNJ2	0.034195	0.10246	1973
GM12171	0.034198	0.093851	1974
HNRNPM	0.034211	0.093873	1975
SURF1	0.034226	0.10255	1976
ACKR1	0.034264	0.10264	1977
SPCS2	0.03427	0.10266	1978
PTPN6	0.03428	0.10268	1979
PCK1	0.034308	0.10275	1980
BLOC1S2	0.034336	0.10282	1981
PNRC2	0.03434	0.094129	1982
DUT	0.03434	0.10283	1983
ZFP51	0.03437	0.10291	1984
SKINT9	0.03439	0.10296	1985
MTUS2	0.03441	0.10301	1986
SDF2	0.034441	0.10308	1987
WBP2NL	0.034485	0.1032	1988
CNFN	0.034496	0.10323	1989
SP1	0.034506	0.10326	1990
4930432M17RIK	0.03451	0.10327	1991
OLFR427	0.03455	0.10336	1992
STEAP1	0.034568	0.094556	1993
ITIH5	0.034604	0.1035	1994
HSDL2	0.034658	0.10363	1995
PALM	0.034668	0.10365	1996
TMEM186	0.034704	0.10373	1997
NCF2	0.034745	0.10382	1998
POU2AF1	0.03482	0.10402	1999
[truncated: 16,740 more rows]
