# Supplementary material for: ABCC4 impairs the clearance of plasma LDL cholesterol through suppressing LDLR expression in the liver
Source: Commun Biol. 2025 Oct 2;8:1414. doi: 10.1038/s42003-025-08818-x (PMC12491593; doi:10.1038/s42003-025-08818-x)
Supplement: Supplementary file 4 — Supplementary Data 1 to Supplementary Data 6 [file 42003_2025_8818_MOESM4_ESM.zip › Supplementary Data 2.xlsx]

## Sheet: Sheet1
id	pos|score	pos|p-value	pos|rank
ABCC4	8.554e-06	3.9357e-05	1
A430033K04RIK	1.1492e-05	5.0451e-05	2
DYRK2	1.5248e-05	6.3658e-05	3
SHROOM4	2.7696e-05	0.00012388	4
UROD	4.1214e-05	0.00019626	5
KLHDC7B	6.3255e-05	0.00028659	6
SERPINA7	6.7324e-05	0.00026916	7
SPNS1	7.2767e-05	0.00032674	8
HCAR2	7.4231e-05	0.00033044	9
TMEM179B	8.0159e-05	0.00035897	10
1700094D03RIK	8.3085e-05	0.00037534	11
SYNC	8.4453e-05	0.00038062	12
TADA3	8.6749e-05	0.00038961	13
MYH1	0.00011222	0.00043345	14
PUS3	0.00013847	0.00061888	15
PGD	0.00014342	0.00064001	16
FOLR1	0.00015198	0.00068597	17
ATP6V0D1	0.00015662	0.00071502	18
2410124H12RIK	0.00017608	0.00067329	19
CHRNA2	0.00019386	0.0008883	20
CTC1	0.00019681	0.00089781	21
HMGCLL1	0.00020494	0.00093215	22
SKINT7	0.00021629	0.00098497	23
ACLY	0.00023531	0.0010653	24
RBM17	0.00024924	0.0011329	25
SH3GLB1	0.00027343	0.0012475	26
E130012A19RIK	0.00030462	0.0014065	27
SLC43A3	0.00030473	0.0014065	28
ATP5B	0.00032546	0.00149	29
TYMP	0.00035526	0.0016152	30
MAF	0.00036	0.0016358	31
TLX1	0.00036244	0.0016459	32
MORC2B	0.00036489	0.0016591	33
CCDC43	0.00038622	0.0017568	34
NHLRC2	0.00038649	0.0017573	35
AFG3L1	0.00040014	0.0018165	36
STIP1	0.00040271	0.0018302	37
IL13RA1	0.00040624	0.0018477	38
ZFP871	0.0004385	0.0019993	39
ELF3	0.00044081	0.0020109	40
KLRA18	0.00047074	0.0021408	41
BIK	0.0004836	0.0022048	42
RLIM	0.00048797	0.001789	43
SLC40A1	0.00049155	0.0022317	44
VMN2R56	0.00050411	0.0022988	45
OLFR884	0.00052611	0.0023891	46
NDUFB6	0.00053219	0.002415	47
TRIM12C	0.00053719	0.002442	48
FGFBP3	0.00055523	0.0025154	49
AGT	0.00058148	0.0026343	50
CFB	0.00058275	0.002639	51
GRID2	0.00058998	0.0026681	52
PLP1	0.00059378	0.0026876	53
PTCH1	0.00060474	0.0027362	54
LMO3	0.00060881	0.0027521	55
PP2D1	0.00063684	0.002882	56
IDO1	0.00063915	0.0028921	57
STX11	0.00068255	0.0030907	58
SYTL2	0.00069221	0.0031266	59
ETS2	0.00074676	0.0033728	60
IRF5	0.00074676	0.0033728	61
GABRE	0.00074757	0.003376	62
GALNT18	0.00077	0.0027975	63
GIMAP9	0.00077757	0.0028218	64
POR	0.00080292	0.0036237	65
CR1L	0.00081213	0.0036628	66
ZFP668	0.00081328	0.0036686	67
CNOT1	0.00081955	0.0029613	68
PRSS22	0.0008215	0.003703	69
MRVI1	0.00082906	0.0037341	70
5530400C23RIK	0.00083302	0.0037521	71
PDHA1	0.00083504	0.0037627	72
RPS6KA3	0.00084226	0.0030453	73
ANKRD33B	0.00085518	0.003843	74
WWOX	0.00085828	0.0038543	75
TEDDM3	0.00087471	0.0039217	76
0610011F06RIK	0.00088071	0.0039454	77
TACC2	0.00089421	0.003237	78
GRAP	0.00089676	0.0040152	79
PPP2R5A	0.00091017	0.0040643	80
GM10697	0.00091363	0.0040796	81
TCAF1	0.00094063	0.0042027	82
WWTR1	0.00095312	0.0042619	83
IRAK3	0.00095843	0.0042835	84
TMEM30A	0.00096898	0.0043327	85
D16ERTD472E	0.00097976	0.0043887	86
TCF7L2	0.00098842	0.0044309	87
OLFR54	0.00099861	0.0044642	88
WFDC15B	0.0010357	0.0046359	89
RCE1	0.0010377	0.0046433	90
OXGR1	0.0010508	0.0037981	91
FMR1NB	0.0010631	0.0038445	92
RAI1	0.0010797	0.0048499	93
KRT71	0.0011015	0.0049439	94
TRPC4AP	0.001126	0.0050527	95
RAB4B	0.001135	0.0050923	96
ZFP26	0.0011367	0.0050976	97
SUN5	0.0011605	0.0041927	98
TEAD3	0.0011697	0.005244	99
ALYREF2	0.0011758	0.0052661	100
GOLT1A	0.0011904	0.0053211	101
OLFR285	0.0012224	0.0044045	102
ASUN	0.0012282	0.0054959	103
NT5C3B	0.0012457	0.0055712	104
MTAP	0.0012623	0.0056454	105
CDC42EP3	0.001264	0.0056539	106
GM9268	0.0012871	0.00575	107
METRN	0.0012885	0.0057527	108
TBCB	0.001294	0.0057796	109
OLFR633	0.0013095	0.0058536	110
FBLN1	0.0013287	0.0059355	111
CYB5R1	0.0013416	0.0059888	112
LANCL1	0.0013499	0.0060226	113
DVL1	0.0013582	0.0060533	114
ARPP21	0.0013709	0.0061056	115
ACSL4	0.0013734	0.0061146	116
ATP2A2	0.0014014	0.0062234	117
ADCY1	0.0014021	0.0062255	118
FSBP	0.0014117	0.0062609	119
PDE7B	0.0014181	0.0062915	120
VMN1R3	0.00142	0.0050812	121
HIBADH	0.0014207	0.0063053	122
HTATIP2	0.0014417	0.0063967	123
ZFP637	0.001467	0.0065007	124
HCN2	0.0014833	0.0065625	125
CLCA4B	0.0014833	0.0065625	126
ICA1	0.0015057	0.0066645	127
DGCR8	0.0015114	0.0042798	128
USP49	0.0015193	0.0067231	129
KIF1B	0.0015223	0.0067369	130
EPC2	0.0015501	0.0055361	131
TMEM164	0.0015606	0.0068911	132
SLC35C2	0.0015738	0.0069429	133
S100A4	0.0015777	0.0069556	134
MECR	0.001621	0.0071426	135
TBC1D8	0.0016335	0.0071928	136
PTPDC1	0.0016607	0.0073148	137
OLFR159	0.0016607	0.0073148	138
MOB2	0.0016873	0.0074247	139
HN1L	0.001718	0.0075488	140
CAP2	0.0017405	0.0076508	141
PHF1	0.0017435	0.007664	142
ADAMTS3	0.0017436	0.0076661	143
H2-L	0.0017581	0.0077269	144
DDIT4L	0.0017588	0.0077306	145
OLFR1158	0.0017918	0.0078721	146
OLFR853	0.0017935	0.0063893	147
UBE2D1	0.0017989	0.0079012	148
SCGB2B27	0.0018256	0.0080174	149
NOC2L	0.0018377	0.0065398	150
PGBD5	0.001846	0.0081062	151
AMOTL2	0.0018538	0.0081416	152
GRINA	0.0018542	0.0081431	153
CPT1B	0.0018547	0.0081458	154
SULT2A2	0.0018565	0.0081569	155
ZDHHC6	0.0019022	0.0083518	156
RNASEH1	0.00192	0.0084226	157
DAF2	0.0019206	0.006851	158
ZRANB1	0.0019233	0.0084353	159
BOLA3	0.0019372	0.0084902	160
MAFK	0.0019525	0.0085494	161
B4GALNT3	0.0019529	0.0085499	162
DHRS7C	0.0019532	0.008551	163
BOP1	0.0020031	0.0087565	164
VMN1R79	0.0020202	0.0088288	165
VMN2R23	0.0020242	0.0088473	166
KDELR1	0.0020359	0.0088949	167
DSG1A	0.0020407	0.0089139	168
HACL1	0.0020479	0.0089414	169
BAG2	0.0020668	0.0090116	170
UCP3	0.0020755	0.009046	171
CPEB3	0.002078	0.0090581	172
4933427G17RIK	0.0020832	0.0058784	173
TTC25	0.0020848	0.0090898	174
CSNK1D	0.0021088	0.0075298	175
DTNA	0.0021103	0.0092034	176
MTFMT	0.0021158	0.0092251	177
MTPAP	0.0021375	0.0093265	178
EIF2B1	0.0021584	0.0094121	179
PEBP4	0.0021584	0.0094121	180
ZFP239	0.0021969	0.0095695	181
SLC25A44	0.0021976	0.0095743	182
LYVE1	0.0022035	0.0078743	183
PDHB	0.0022162	0.0096519	184
TNFAIP1	0.0022203	0.0096656	185
OASL2	0.0022216	0.0096715	186
PIK3C2B	0.0022216	0.0096715	187
PRKCB	0.0022312	0.0097158	188
PLA2G4D	0.002236	0.0097407	189
FAM83E	0.0022489	0.0097935	190
NXPH1	0.0022662	0.0098606	191
NAGPA	0.0022662	0.0098606	192
VMN2R68	0.0022942	0.0099837	193
GM572	0.002314	0.0082689	194
TUBA1A	0.0023211	0.010092	195
HUNK	0.0023294	0.010127	196
TMEM230	0.0023382	0.010166	197
FAM178A	0.0023416	0.010179	198
HPS3	0.0023519	0.010227	199
ZFR	0.0023591	0.0084221	200
SCGB3A1	0.0023655	0.010287	201
ME3	0.0023795	0.010347	202
PCDHB11	0.0023838	0.010358	203
SND1	0.0023858	0.010367	204
MYO5B	0.0024028	0.010439	205
EFNB1	0.0024072	0.010452	206
ADAM22	0.0024129	0.0085969	207
DPYS	0.0024164	0.010483	208
TBX15	0.0024236	0.0086392	209
TAF1A	0.0024362	0.010561	210
GM14725	0.0024381	0.010572	211
LRRFIP1	0.0024588	0.0087676	212
CC2D1A	0.0024625	0.010679	213
OLFR686	0.0025014	0.008906	214
TATDN3	0.0025223	0.010924	215
TRIM44	0.0025257	0.010939	216
SLC30A4	0.0025288	0.01095	217
VMN2R90	0.0025565	0.011076	218
FAM227A	0.0025656	0.0091141	219
PGA5	0.0025704	0.011139	220
TIAM1	0.0025739	0.011159	221
TNFRSF12A	0.0025788	0.011178	222
GM3558	0.0025864	0.01122	223
SEL1L	0.0026007	0.011268	224
TEX10	0.0026007	0.011268	225
ALDH1A1	0.0026031	0.011276	226
ADAM3	0.0026313	0.011393	227
ZFP160	0.0026822	0.0094918	228
OLFR1333	0.0026836	0.011611	229
CCDC101	0.0026856	0.011619	230
ANKRD6	0.0026901	0.01164	231
DFFA	0.0026975	0.0095447	232
BEST2	0.0027027	0.011686	233
PRPS1L3	0.0027054	0.011702	234
GAS6	0.0027078	0.011711	235
ACAP1	0.0027389	0.011835	236
CFAP70	0.002739	0.011835	237
NFIX	0.0028129	0.0099557	238
NAA10	0.0028265	0.012198	239
CXXC1	0.0028307	0.012212	240
SLC30A6	0.0028494	0.012292	241
DUSP22	0.0028537	0.012307	242
TMEM42	0.0028613	0.012339	243
CYGB	0.0028649	0.012356	244
PDZD8	0.0028657	0.012359	245
GSS	0.0028832	0.012429	246
ARXES2	0.0028841	0.012434	247
ZFP787	0.0028956	0.012477	248
DZIP3	0.0029047	0.012517	249
E2F2	0.0029196	0.012567	250
PLCH2	0.0029231	0.012578	251
TMUB2	0.0029433	0.012664	252
TPCN1	0.0030004	0.012891	253
GALNT11	0.0030307	0.013011	254
USE1	0.0030342	0.013024	255
GM17689	0.0030385	0.013046	256
PPFIA1	0.0030674	0.013158	257
NENF	0.0030719	0.013179	258
MAGEE1	0.0030819	0.013214	259
PTCD1	0.0031038	0.013304	260
PHKA2	0.0031163	0.013357	261
CAMK2N2	0.0031187	0.013364	262
TBK1	0.0031427	0.013461	263
ZFP729A	0.003181	0.013627	264
SDHD	0.0031998	0.013694	265
CNTROB	0.003227	0.013816	266
DUOX1	0.0032362	0.013861	267
DUXBL3	0.0032411	0.013879	268
KIF27	0.0032678	0.01399	269
RASSF7	0.003272	0.014007	270
DDX24	0.0032915	0.014074	271
MBNL3	0.0033467	0.014283	272
KCNK3	0.0033481	0.014288	273
OLFR1329	0.0033848	0.014431	274
ARNT2	0.0033929	0.014464	275
PREX1	0.0033953	0.014476	276
CASD1	0.0034078	0.012003	277
YWHAQ	0.0034165	0.014552	278
STK11IP	0.003429	0.014598	279
TMED10	0.0034296	0.014602	280
DNAJB4	0.0034296	0.014602	281
USP43	0.0034494	0.01468	282
CALD1	0.0035124	0.014933	283
OLFR474	0.0035183	0.012383	284
ATG5	0.0035257	0.01499	285
FUT4	0.0035533	0.012489	286
MYH2	0.0035677	0.015148	287
ADHFE1	0.0035968	0.015273	288
ANKRD49	0.0036065	0.0099937	289
ALDH1L2	0.003617	0.015349	290
PAK1	0.0036461	0.012806	291
MYO1A	0.0036495	0.015473	292
1810011H11RIK	0.0036689	0.012886	293
CETN4	0.0036781	0.015591	294
RAP1B	0.0036781	0.015591	295
WDR5B	0.0036903	0.015641	296
PCSK1N	0.003702	0.015682	297
DCTPP1	0.0037139	0.015733	298
ZFP607	0.0037293	0.015787	299
4930579G24RIK	0.0037346	0.015817	300
4933409G03RIK	0.0037649	0.013205	301
CLEC2L	0.0037704	0.015953	302
GM14475	0.0037858	0.016013	303
CASQ2	0.0037865	0.016017	304
GM5535	0.0037872	0.016022	305
CYP2C37	0.0037886	0.01603	306
OACYL	0.0037947	0.016055	307
PHLDB3	0.003801	0.016079	308
KBTBD4	0.0038236	0.016166	309
KATNB1	0.0038423	0.016247	310
TSPAN5	0.0038438	0.016252	311
DIAP1	0.0038438	0.016252	312
CLCN6	0.003848	0.016274	313
ELMSAN1	0.0038724	0.016371	314
4930555G01RIK	0.0038892	0.013612	315
WRN	0.003899	0.016477	316
BANF2	0.0039947	0.016863	317
GM3750	0.0040008	0.016885	318
PSMD7	0.0040095	0.016919	319
LIPE	0.0040181	0.016961	320
BC021785	0.0040191	0.016964	321
SLC1A4	0.0040233	0.016982	322
IRF9	0.0040604	0.017129	323
2610028H24RIK	0.0040647	0.017151	324
NPHS1	0.0040697	0.01717	325
ATP5SL	0.0040908	0.014316	326
PRKCG	0.0041016	0.017285	327
GABRB2	0.0041192	0.017362	328
ADGRG6	0.0041192	0.017362	329
SLC39A6	0.0041192	0.017362	330
VMN2R76	0.0041199	0.017364	331
FIS1	0.0041632	0.017545	332
AQP1	0.0041751	0.017599	333
VMN2R88	0.0042409	0.017866	334
SDHAF4	0.0042579	0.017935	335
ZFP64	0.0042642	0.017956	336
SETD2	0.0042703	0.014909	337
TERF2IP	0.0042988	0.018083	338
RERGL	0.0043173	0.018155	339
NYNRIN	0.0043356	0.018224	340
ARF4	0.0043407	0.018246	341
PCDHGA2	0.004347	0.018264	342
EXOC3L4	0.0043504	0.018278	343
GPR182	0.0043564	0.018298	344
EZR	0.0043667	0.018347	345
AK5	0.0043787	0.0184	346
PELI1	0.0043838	0.018419	347
RPP30	0.0043989	0.018477	348
APOC1	0.0044376	0.018617	349
CTSF	0.0044547	0.018691	350
OLFR910	0.0044954	0.018867	351
SEC63	0.0045344	0.015777	352
FBXO25	0.0045563	0.019105	353
MUSTN1	0.0045575	0.019111	354
ERCC6	0.0045606	0.019119	355
ZFPL1	0.0045629	0.019128	356
SCARB1	0.0045714	0.019165	357
CCL20	0.0046048	0.019301	358
SLC2A12	0.0046062	0.019307	359
CYP2C44	0.0046167	0.019356	360
KLK12	0.0046198	0.019368	361
GM15315	0.0046425	0.019459	362
RASSF9	0.004652	0.016168	363
GDF11	0.0046618	0.019537	364
FXR2	0.0046702	0.019573	365
GM11564	0.0046884	0.019653	366
KAT2A	0.0046994	0.019698	367
FASN	0.0046994	0.019698	368
PIRA7	0.0047205	0.019787	369
DPF1	0.0047639	0.019944	370
GLDC	0.0047664	0.019957	371
PARD3B	0.0047693	0.019969	372
GM6792	0.0047822	0.020025	373
TXNDC11	0.0047842	0.020035	374
VSTM2L	0.0048055	0.020118	375
ERBB2IP	0.0048631	0.016891	376
KIF3B	0.0048689	0.02038	377
ARF6	0.0048694	0.020382	378
AKT3	0.0048969	0.020496	379
PPIL4	0.0049202	0.02058	380
CDPF1	0.0049385	0.02065	381
D11WSU47E	0.0049557	0.020722	382
NT5M	0.0049691	0.020776	383
UBE4B	0.0049767	0.020805	384
VPS8	0.0049805	0.020825	385
1700003F12RIK	0.004995	0.020868	386
CCDC149	0.0050029	0.0209	387
PYDC3	0.0050123	0.020934	388
PDCD6	0.0050123	0.020934	389
PBXIP1	0.0050241	0.020988	390
KBTBD8	0.0050247	0.020989	391
S100B	0.0050337	0.021026	392
FAM167A	0.0050425	0.021057	393
MANBAL	0.0050456	0.021069	394
PRKCZ	0.00508	0.017611	395
TTC7	0.0050857	0.021226	396
ADD2	0.0050857	0.021226	397
NXPH3	0.0051009	0.021283	398
LBP	0.0051075	0.021311	399
KLRB1C	0.0051075	0.021311	400
MYCBP2	0.0051084	0.017709	401
ICAM4	0.0051143	0.021336	402
ENDOD1	0.0051146	0.021337	403
VMP1	0.0051499	0.021475	404
RNF40	0.0051739	0.021566	405
MPST	0.0051946	0.021643	406
CSRNP3	0.0052115	0.021708	407
DYRK3	0.0052236	0.021755	408
TIMP1	0.0052334	0.021793	409
FBXO42	0.0052445	0.021832	410
COX4I1	0.005259	0.021886	411
TMBIM4	0.0052735	0.021954	412
LYPD8	0.0052787	0.021967	413
NANP	0.005285	0.018293	414
PHEX	0.0052925	0.022015	415
DSG1B	0.0053003	0.02204	416
2610524H06RIK	0.005311	0.022088	417
TMTC1	0.0053285	0.022172	418
TDRD6	0.0053339	0.022196	419
KBTBD7	0.0053443	0.022241	420
TIAM2	0.0053806	0.022382	421
NEDD9	0.0053891	0.02242	422
MED11	0.0053906	0.022426	423
KIF13B	0.0054004	0.022459	424
ANKRD16	0.0054241	0.022554	425
PELI3	0.00543	0.022573	426
PNPLA2	0.0054442	0.022627	427
GM2042	0.0054589	0.018861	428
GSTT1	0.0054704	0.022723	429
FAM46A	0.0054715	0.022725	430
OSCP1	0.0054783	0.022755	431
GM8660	0.0054795	0.022762	432
LBX2	0.0054994	0.022847	433
SMAGP	0.0055088	0.022886	434
TPSB2	0.0055119	0.022894	435
BET1L	0.0055539	0.023059	436
PI16	0.0055747	0.023143	437
ADH4	0.0055821	0.023162	438
STK19	0.0056066	0.023264	439
EDRF1	0.0056072	0.023266	440
STARD3	0.0056314	0.023364	441
KRTAP31-1	0.005633	0.023374	442
CLDN12	0.0056568	0.023459	443
PIGC	0.0056736	0.023527	444
PLEKHB1	0.0056929	0.023599	445
NAP1L4	0.005703	0.019661	446
SCAMP4	0.0057086	0.02365	447
PSD2	0.0057103	0.023656	448
SHROOM1	0.0057197	0.023692	449
NLRX1	0.0057199	0.023693	450
ARHGEF9	0.0057591	0.023847	451
HOXC5	0.0057625	0.023864	452
CTSW	0.0057751	0.023924	453
BCORL1	0.0057993	0.024017	454
RPS6KA1	0.0058178	0.024086	455
ZFP382	0.0058276	0.024124	456
SPTB	0.0058302	0.024131	457
BCL2L1	0.0058364	0.024158	458
TNFSFM13	0.0058554	0.024229	459
ZFP27	0.0058639	0.024266	460
TOMM20L	0.0058787	0.020229	461
GRIP2	0.0058853	0.024358	462
CCDC91	0.0058873	0.024366	463
ASPDH	0.005922	0.024494	464
EFS	0.0059299	0.024523	465
CBLC	0.0059405	0.024564	466
IFT74	0.0059577	0.024633	467
FRS3	0.0059661	0.024662	468
CRLF1	0.0059677	0.02467	469
SGMS1	0.0059677	0.02467	470
ZFP184	0.0059677	0.02467	471
ASB4	0.0059956	0.024779	472
RAB39B	0.0060091	0.020696	473
CNTN4	0.0060507	0.024984	474
RSPH14	0.0060715	0.02506	475
OLFR348	0.0060785	0.025087	476
AHNAK	0.0060979	0.025168	477
GM21312	0.0061058	0.025199	478
MCTP1	0.0061166	0.025243	479
WDR11	0.0061171	0.025245	480
SMC4	0.0061233	0.021056	481
KLK8	0.0061259	0.025281	482
FGF12	0.006161	0.025405	483
NF2	0.0061809	0.025477	484
CHEK2	0.0061945	0.021292	485
TMX3	0.0061992	0.02555	486
RBFOX2	0.0062109	0.025591	487
GM8898	0.0062123	0.025599	488
TMEM184B	0.006213	0.025602	489
CDH6	0.0062176	0.025614	490
KLRA4	0.0062286	0.025657	491
LLPH	0.0062367	0.025684	492
MPP7	0.0062386	0.02569	493
SYT15	0.0062543	0.025747	494
SAV1	0.0062607	0.025766	495
MED29	0.0062687	0.025796	496
DOCK6	0.0062712	0.025803	497
AGXT	0.0063003	0.025923	498
TYK2	0.0063013	0.025927	499
CD86	0.0063018	0.025929	500
CLCN2	0.0063097	0.025955	501
MMP23	0.0063128	0.021664	502
USP24	0.0063176	0.025985	503
LEPROTL1	0.0063263	0.026019	504
OLFR55	0.0063441	0.026084	505
SDK2	0.0063704	0.026176	506
PARP6	0.0063738	0.026189	507
LTBP2	0.0063928	0.026262	508
ENPP4	0.0064157	0.026344	509
SLIRP	0.006432	0.02205	510
KHDRBS3	0.0064365	0.026413	511
RNH1	0.0064415	0.026435	512
IL4I1	0.0064447	0.022096	513
FAM49B	0.0064584	0.026502	514
FEM1A	0.0065053	0.026691	515
LSM7	0.0065192	0.026743	516
NXT1	0.0065508	0.026861	517
STK17B	0.0065532	0.026869	518
TMEM251	0.0065568	0.026889	519
TRIM25	0.0065694	0.022502	520
Col1a1	0.006584	0.072695	521
ITSN2	0.0065876	0.022558	522
CDAN1	0.0066228	0.027127	523
3425401B19RIK	0.0066402	0.02274	524
FGFR4	0.0066687	0.027299	525
AK4	0.0066695	0.027302	526
TXN2	0.006712	0.027453	527
RCN1	0.0067195	0.027477	528
MTA2	0.006754	0.023123	529
WFDC17	0.0067582	0.023139	530
STAU2	0.0067659	0.02765	531
TMOD4	0.0067844	0.027723	532
A630073D07RIK	0.0068131	0.027833	533
MROH7	0.0068289	0.023353	534
GM15114	0.0068382	0.027925	535
JPH3	0.0068621	0.028034	536
PRR3	0.0068773	0.028098	537
P2RY1	0.0068779	0.028101	538
HAS1	0.0068864	0.028129	539
APOLD1	0.0068889	0.028138	540
FCGR2B	0.006906	0.028196	541
ABCA6	0.0069198	0.028261	542
DMRTC2	0.0069324	0.028298	543
DNAAF2	0.0069845	0.028491	544
RPP25L	0.0069875	0.0285	545
GRIN1	0.0070493	0.024047	546
A630076J17RIK	0.0070685	0.028803	547
SDHAF1	0.0070714	0.028814	548
KLRE1	0.0070976	0.028919	549
SHMT2	0.0071039	0.028942	550
MAPK1IP1	0.0071102	0.028966	551
NAA15	0.0071211	0.024293	552
SEC61G	0.0071281	0.029029	553
TMEM115	0.0071306	0.029041	554
ADPRHL1	0.0071423	0.02908	555
HOXA13	0.0071425	0.029081	556
RPL5	0.0071468	0.029097	557
PBSN	0.0071595	0.024427	558
GNG11	0.0071773	0.024481	559
RCC2	0.0072179	0.029357	560
HSD17B10	0.0072573	0.029497	561
GPR61	0.0072628	0.029513	562
AAGAB	0.0072645	0.029518	563
FAM71F2	0.0072658	0.029523	564
ATP5A1	0.00729	0.024827	565
TMEM52	0.0072946	0.029641	566
DICER1	0.0072971	0.024851	567
PPFIA3	0.0073156	0.024905	568
OAS1H	0.0073179	0.02973	569
RASEF	0.0073195	0.029737	570
ACAT1	0.0073421	0.029818	571
LBHD1	0.0073522	0.029853	572
OLFR959	0.0073578	0.02503	573
BANF1	0.007373	0.029928	574
HIST1H2AE	0.0073827	0.029967	575
NARF	0.0073933	0.030004	576
CAPN10	0.00741	0.030075	577
TNFRSF21	0.0074287	0.030148	578
S100A1	0.0074446	0.030207	579
LIAS	0.0074532	0.030241	580
POFUT2	0.0074583	0.030261	581
CYB561D1	0.0074584	0.030262	582
AIFM3	0.0074618	0.030275	583
SCRG1	0.0074829	0.030345	584
HOMER2	0.0074831	0.030346	585
CFHR2	0.0074897	0.030368	586
GPT	0.0075248	0.030508	587
MYBPHL	0.0075334	0.030539	588
CDKAL1	0.0075449	0.030587	589
MBLAC1	0.007565	0.030654	590
FOXO3	0.0075818	0.030706	591
IFT20	0.0075868	0.030726	592
NEFM	0.0075932	0.030747	593
SPR	0.0075991	0.030768	594
FOLH1	0.007649	0.030947	595
EAR4	0.0076788	0.031057	596
GM166	0.0076825	0.031066	597
TEC	0.0077033	0.031144	598
MUL1	0.0077373	0.031275	599
OLFR905	0.0077403	0.020989	600
GLE1	0.0077584	0.031347	601
NRGN	0.0077682	0.031382	602
WT1	0.007775	0.031404	603
ADGRA3	0.0077851	0.031439	604
EXO1	0.0077989	0.031503	605
HACD3	0.0077997	0.031505	606
PLIN2	0.0077997	0.031505	607
C3	0.0078139	0.031556	608
TRMT13	0.0078409	0.031654	609
GSTCD	0.0078668	0.031748	610
SERPINB3B	0.0078722	0.026628	611
VPS37C	0.0078785	0.031794	612
SUCLA2	0.0078835	0.031814	613
SLC25A22	0.0078845	0.031818	614
KRT15	0.0078904	0.031841	615
CDH11	0.0079235	0.031972	616
PGRMC2	0.0079298	0.031999	617
CMPK1	0.0079306	0.026815	618
GPC1	0.0079327	0.032007	619
FAM69A	0.0079502	0.026865	620
EIF1B	0.0079518	0.032078	621
PRIMA1	0.0079529	0.03208	622
PTPRN	0.0079617	0.032112	623
B230216G23RIK	0.0079746	0.026948	624
CUL7	0.007975	0.03216	625
PSG16	0.0079785	0.032174	626
CTF1	0.007997	0.032248	627
2810408A11RIK	0.0080555	0.03247	628
WDR75	0.008063	0.032495	629
LYPLA1	0.0080644	0.032498	630
GPR152	0.0080656	0.032502	631
NEUROG2	0.0080801	0.03255	632
COLEC12	0.0080886	0.032585	633
FRMD5	0.0081019	0.032628	634
VMN2R42	0.0081029	0.032633	635
4933427D14RIK	0.008108	0.027373	636
RTN4RL1	0.0081158	0.032678	637
CRYZ	0.0081436	0.032789	638
Zhang_663	0.0081537	0.008122	639
GNAL	0.0081565	0.032836	640
DEF8	0.0081808	0.032936	641
PROSER1	0.0081808	0.032936	642
ATG4C	0.0081808	0.032936	643
SIPA1L3	0.0081808	0.032936	644
MYCBPAP	0.0081808	0.032936	645
CS	0.0082037	0.03302	646
CNIH2	0.0082794	0.033299	647
GM4027	0.0082811	0.033307	648
CYP2J9	0.0082812	0.033307	649
SMIM5	0.0083434	0.033556	650
GABRA4	0.0083637	0.033629	651
DPEP3	0.008368	0.033646	652
KIF7	0.0083754	0.033671	653
MSL1	0.0083771	0.03368	654
HIP1	0.0083929	0.033746	655
RB1CC1	0.0084151	0.028332	656
TUSC5	0.0084188	0.033844	657
RANBP6	0.0084191	0.033844	658
1700109H08RIK	0.0084267	0.033873	659
CYBA	0.0084394	0.033924	660
VMN1R5	0.0084738	0.034045	661
ZFP182	0.0084914	0.022914	662
CDH13	0.0084993	0.034138	663
4930591A17RIK	0.0085031	0.02863	664
NR1H4	0.0085369	0.034266	665
GM595	0.0085583	0.028808	666
RNASE2B	0.0085583	0.028808	667
SECISBP2	0.0085783	0.034422	668
LY6G6C	0.0085786	0.034423	669
ODF3B	0.0085838	0.034441	670
GM13051	0.0086257	0.034628	671
ETV5	0.008669	0.034765	672
INSL3	0.0086734	0.029219	673
HABP4	0.0087011	0.034872	674
SFXN1	0.0087011	0.034872	675
SRGAP1	0.0087194	0.034935	676
OLFR344	0.0087226	0.034952	677
CTLA2A	0.0087232	0.02938	678
H2-DMB1	0.0087243	0.034958	679
CLCN4-2	0.0087356	0.034991	680
NPLOC4	0.0087358	0.034991	681
ZFP846	0.00874	0.035007	682
SOX21	0.0087451	0.035031	683
TPH1	0.0087488	0.035042	684
UCK1	0.0087581	0.035078	685
FOLR2	0.0087648	0.035097	686
OLFML3	0.008765	0.035098	687
LONP1	0.008785	0.035163	688
KIFAP3	0.0088179	0.035272	689
NPHP3	0.0088367	0.03535	690
XRCC1	0.0088557	0.029799	691
GM9112	0.0088593	0.035424	692
ZFP296	0.0089317	0.035688	693
SARDH	0.0089321	0.035689	694
NR4A3	0.0089413	0.035723	695
SLC39A11	0.0089418	0.035727	696
LRRC14	0.0089614	0.035797	697
BCAP31	0.0089614	0.035797	698
FBXO27	0.0089671	0.035819	699
VMN1R80	0.0089729	0.030174	700
EML2	0.008994	0.035907	701
FNDC9	0.0090173	0.035994	702
RNF130	0.0090189	0.035999	703
GM1987	0.0090238	0.036016	704
ULK1	0.0090279	0.03603	705
MESDC1	0.0090823	0.03622	706
ASF1B	0.0091338	0.036407	707
CIART	0.0091419	0.036442	708
KCNF1	0.0091698	0.036553	709
RP9	0.0092074	0.030945	710
MRPS12	0.009229	0.036766	711
ZFP784	0.0092438	0.036823	712
SCFD2	0.0092593	0.036878	713
MAN2A2	0.0092987	0.037027	714
ANGPT2	0.0093075	0.031266	715
4933430I17RIK	0.0093134	0.037087	716
KEAP1	0.0093286	0.037149	717
CAR10	0.0093429	0.037198	718
TRIM62	0.0093557	0.037249	719
MFSD10	0.0094016	0.037411	720
TTBK1	0.0094087	0.037432	721
RBMS1	0.0094517	0.037606	722
STRAP	0.0094637	0.037659	723
0610009B22RIK	0.0094657	0.037664	724
NOS1AP	0.0094763	0.037709	725
CPNE6	0.0095022	0.037814	726
ATP2B3	0.0095167	0.037862	727
SOSTDC1	0.0095461	0.037964	728
XKR5	0.0095462	0.037964	729
RNPEP	0.0095518	0.037985	730
H2-M3	0.0095779	0.038081	731
TLR13	0.0096227	0.038258	732
VMN1R22	0.0096286	0.038279	733
EMX2	0.00963	0.038284	734
STOM	0.0096605	0.038391	735
BCR	0.0096835	0.038467	736
HSPBAP1	0.0097071	0.038552	737
VMN1R19	0.0097274	0.032615	738
SLC5A8	0.0097385	0.038677	739
GM9992	0.0097452	0.038699	740
ZGLP1	0.0097493	0.038716	741
DDX49	0.0097566	0.038747	742
KLHL21	0.0098136	0.038949	743
EXOC7	0.0098209	0.038979	744
SNX25	0.0098209	0.038979	745
SMAD9	0.0098361	0.039035	746
POLR2H	0.0098547	0.039108	747
PFPL	0.009865	0.039138	748
CD80	0.009866	0.03304	749
E230008N13RIK	0.0098851	0.039227	750
SIVA1	0.009896	0.039266	751
HECTD3	0.0099458	0.039435	752
KCNQ4	0.0099846	0.039575	753
ETHE1	0.010004	0.039647	754
ZFP941	0.010048	0.039808	755
NCL	0.010048	0.033599	756
SRM	0.010063	0.039857	757
NEIL2	0.010068	0.039874	758
YPEL4	0.0101	0.033759	759
DRAM2	0.010105	0.040019	760
RAPGEF2	0.010135	0.040119	761
HAUS6	0.010151	0.040177	762
2210018M11RIK	0.010151	0.040177	763
PADI4	0.010154	0.040192	764
EN1	0.010175	0.03399	765
CCDC152	0.010214	0.040425	766
NACC2	0.010228	0.040476	767
IFI44	0.010233	0.040494	768
RIN3	0.010288	0.040685	769
CAMKK1	0.010288	0.040685	770
RECQL5	0.010293	0.040705	771
DOT1L	0.010303	0.040738	772
SERPINA1D	0.010311	0.040766	773
GM6583	0.010343	0.040887	774
GINM1	0.010373	0.040997	775
GM14139	0.010376	0.041013	776
BTNL9	0.010398	0.041094	777
RIMS2	0.0104	0.0411	778
MFSD6L	0.010432	0.041216	779
OLFR889	0.010437	0.034848	780
SESN1	0.010446	0.041258	781
GSTM4	0.010453	0.041287	782
OLFR492	0.010469	0.041352	783
BC117090	0.010534	0.041594	784
VIT	0.010535	0.041601	785
VIMP	0.010535	0.041601	786
Zhang_392	0.010552	0.010475	787
PRKCD	0.010552	0.041656	788
OLFR967	0.010556	0.04167	789
SOWAHB	0.010625	0.04191	790
S1PR4	0.010641	0.041968	791
P2RX7	0.010665	0.042041	792
MLH3	0.010665	0.042041	793
GTF2F1	0.010665	0.042041	794
SRSF6	0.010665	0.042041	795
LACE1	0.010672	0.042066	796
1700019O17RIK	0.01069	0.042125	797
NASP	0.010727	0.042251	798
EFCAB6	0.01073	0.042264	799
PLXNB2	0.010749	0.042327	800
AKR1C20	0.010763	0.042378	801
HRC	0.010782	0.042447	802
4931408C20RIK	0.010811	0.042549	803
HADH	0.010819	0.042574	804
4930513O06RIK	0.010837	0.042632	805
KRT27	0.010887	0.042807	806
OLFR491	0.010892	0.042825	807
ZFP619	0.010913	0.042897	808
FAM179B	0.010923	0.036344	809
CYP11A1	0.010929	0.04297	810
RAB12	0.010938	0.042998	811
MAP2K7	0.010967	0.043119	812
SASH3	0.010981	0.043172	813
BC005561	0.010988	0.036531	814
UBR1	0.010995	0.043219	815
COL25A1	0.010995	0.043222	816
KDM1B	0.011029	0.04335	817
CIT	0.011029	0.043353	818
RNF207	0.011034	0.043364	819
NUAK2	0.011043	0.04339	820
SMIM8	0.01105	0.043416	821
CCDC138	0.011054	0.036748	822
MAP3K8	0.011062	0.043465	823
TAX1BP1	0.011098	0.043605	824
PIK3R4	0.0111	0.043615	825
1700029J07RIK	0.011112	0.04366	826
NBAS	0.011139	0.043766	827
HEATR9	0.011142	0.037023	828
SRGAP2	0.011154	0.043818	829
FOPNL	0.011167	0.043867	830
ELAC1	0.011177	0.043903	831
RAB3GAP2	0.011202	0.043991	832
FGFBP1	0.011222	0.044045	833
1700055N04RIK	0.011274	0.037435	834
Ppp1r12c	0.011306	0.11111	835
GYK	0.011331	0.044416	836
CST3	0.011344	0.044461	837
RSPH3B	0.011347	0.04447	838
KCNH3	0.011371	0.044555	839
HBB-BS	0.011372	0.044558	840
SNRNP70	0.011378	0.044576	841
INF2	0.011386	0.044609	842
1700018B08RIK	0.011388	0.044613	843
RHOQ	0.011428	0.037927	844
KLHL34	0.011438	0.044797	845
NCOA4	0.011516	0.045076	846
XKR7	0.011522	0.045096	847
PRSS16	0.011537	0.045143	848
1700013D24RIK	0.011538	0.038254	849
MSI1	0.01155	0.038293	850
KLF11	0.011551	0.045191	851
IGLON5	0.01157	0.045258	852
GLO1	0.011582	0.038385	853
9030617O03RIK	0.011596	0.030791	854
RASSF8	0.011606	0.045384	855
SLC16A3	0.011622	0.045443	856
CMTR1	0.011638	0.045496	857
MGA	0.011661	0.04559	858
SPATA2L	0.011687	0.04569	859
CUTAL	0.011713	0.038788	860
ADH6A	0.011715	0.045797	861
ZMYM3	0.011716	0.045798	862
GM4788	0.011718	0.038801	863
DDAH1	0.011723	0.045828	864
TSPYL3	0.011728	0.045849	865
ACRBP	0.011735	0.04587	866
SPG11	0.011827	0.04619	867
D430019H16RIK	0.011849	0.046277	868
SNRPA1	0.01188	0.046388	869
PPP2R2D	0.011911	0.0394	870
DENND4B	0.01193	0.046558	871
BRD7	0.011935	0.046579	872
RGS11	0.011956	0.046649	873
SLC4A1	0.011959	0.031711	874
GOLPH3L	0.011962	0.046675	875
KLK1B26	0.011965	0.046681	876
SCD4	0.011969	0.046692	877
ADCK3	0.011976	0.046722	878
CCDC88B	0.01199	0.046773	879
PEX6	0.012019	0.046885	880
HMCES	0.01203	0.046927	881
OLFR481	0.012045	0.046982	882
DACH1	0.012047	0.046995	883
RSPH4A	0.012051	0.047008	884
IPO13	0.012056	0.047029	885
KL	0.012085	0.047137	886
ZFP36L2	0.012095	0.047174	887
SH3BP2	0.012095	0.047174	888
RNF152	0.0121	0.047185	889
SENP2	0.012123	0.047268	890
ATP6AP2	0.012124	0.047271	891
WDR72	0.01214	0.047322	892
DEFB38	0.012144	0.047345	893
UAP1	0.01215	0.04013	894
ST8SIA4	0.012153	0.040139	895
SLC12A5	0.012154	0.047383	896
NCKIPSD	0.012155	0.047384	897
VPS11	0.012209	0.04757	898
NKX2-5	0.012215	0.04759	899
IL6ST	0.012248	0.047714	900
PDCD4	0.012249	0.047715	901
SERPINB12	0.012259	0.047757	902
P2RY10	0.012264	0.047779	903
PIP5K1A	0.012281	0.047834	904
PEG12	0.012283	0.047841	905
ARHGAP6	0.012286	0.047855	906
PTGER1	0.01229	0.047867	907
MRPL19	0.012295	0.047887	908
D230025D16RIK	0.012308	0.047942	909
SNCA	0.012331	0.04801	910
ANKRD52	0.012354	0.048095	911
DSC3	0.012362	0.040808	912
MPHOSPH6	0.012374	0.048156	913
OLFR987	0.012374	0.048156	914
TRP53BP2	0.012374	0.048156	915
CD5	0.012402	0.048268	916
AGBL2	0.012413	0.048316	917
TAS2R117	0.012433	0.048395	918
GM2863	0.012469	0.04852	919
VMN2R24	0.012482	0.041183	920
ENO3	0.012483	0.048568	921
WDR59	0.012484	0.048569	922
GRHL1	0.012503	0.041243	923
GJB6	0.012521	0.048694	924
MCM6	0.012538	0.048754	925
KIF26B	0.012549	0.048787	926
CPHX1	0.012551	0.048796	927
9430020K01RIK	0.012568	0.048859	928
ADH5	0.01257	0.041433	929
CAMK1	0.012578	0.048899	930
RBM44	0.012593	0.04896	931
HOXA1	0.012595	0.048963	932
TAPBP	0.012637	0.049126	933
RAB11FIP1	0.012655	0.049185	934
ARHGDIB	0.012675	0.049257	935
ZFP706	0.012675	0.049257	936
SLC6A13	0.012679	0.04177	937
DHTKD1	0.012695	0.049336	938
TEX9	0.012723	0.04942	939
ZFP367	0.012757	0.033701	940
GM2696	0.012758	0.04954	941
CCDC62	0.012771	0.049593	942
LAMB2	0.012771	0.049593	943
PMS1	0.012771	0.049593	944
YPEL1	0.012771	0.049593	945
KIT	0.012807	0.049719	946
TSPAN1	0.012812	0.049737	947
SFXN2	0.012899	0.05005	948
TAS2R103	0.01292	0.034112	949
NAV1	0.012922	0.050121	950
GPX4	0.012938	0.050178	951
ALG14	0.012954	0.042606	952
ZHX3	0.012967	0.050291	953
RERE	0.012967	0.050291	954
SLC38A7	0.012978	0.050332	955
AOC1	0.012978	0.050333	956
DOCK11	0.012989	0.050365	957
OLFR120	0.013032	0.050516	958
ABCA14	0.013052	0.050585	959
PICALM	0.013086	0.050692	960
LSM11	0.013087	0.050694	961
TYROBP	0.013093	0.050713	962
RRAGD	0.013132	0.050854	963
CRYL1	0.013138	0.050875	964
REEP6	0.013139	0.05088	965
PIEZO2	0.01314	0.043169	966
AACS	0.013141	0.050888	967
RNF19B	0.013158	0.050954	968
PALB2	0.013188	0.051066	969
THY1	0.013196	0.05109	970
SKINT10	0.01323	0.051227	971
TMEM200A	0.013249	0.051283	972
FLT3	0.013249	0.051283	973
KIF17	0.013249	0.051283	974
C330007P06RIK	0.013249	0.051283	975
FGFR2	0.013249	0.051283	976
SFR1	0.013249	0.051283	977
RALGPS2	0.013251	0.051288	978
CREG2	0.01326	0.051326	979
TRP73	0.01326	0.051326	980
IL17D	0.013279	0.051392	981
SSMEM1	0.013282	0.043609	982
RBM26	0.013297	0.043655	983
KCNK10	0.013302	0.035047	984
OLFR122	0.013306	0.051475	985
SF3A1	0.013332	0.051557	986
MLLT6	0.013334	0.051568	987
NFKBID	0.013354	0.051643	988
COPG1	0.013356	0.051647	989
LMTK3	0.013361	0.051663	990
FASTK	0.013421	0.051863	991
TSPAN15	0.013423	0.051869	992
DPYSL3	0.013434	0.051904	993
SENP5	0.013497	0.052128	994
MED20	0.01352	0.052207	995
ACO1	0.013527	0.052233	996
OLFR1335	0.013529	0.05224	997
MYO1D	0.01358	0.052413	998
VMN1R123	0.013591	0.052449	999
IL1RL2	0.013602	0.052485	1000
SIPA1L2	0.013608	0.052505	1001
VMN1R52	0.013677	0.044825	1002
OLFR1131	0.013689	0.044863	1003
RUNX2	0.013717	0.052885	1004
DAXX	0.01372	0.052897	1005
BARX2	0.013733	0.052942	1006
LGMN	0.013736	0.052958	1007
MYCT1	0.013752	0.053019	1008
ZFP467	0.013754	0.053024	1009
SQSTM1	0.013791	0.05316	1010
SEC14L2	0.013818	0.053255	1011
GINS4	0.013818	0.053255	1012
ZFP790	0.013826	0.053282	1013
SHMT1	0.013827	0.053285	1014
SLC7A12	0.013854	0.053378	1015
PCBP3	0.01386	0.053399	1016
LTBR	0.013868	0.053423	1017
OGT	0.013896	0.053531	1018
ENO1B	0.013912	0.053586	1019
SEMA4G	0.013917	0.053604	1020
GM13125	0.013963	0.053756	1021
ZDHHC4	0.013968	0.053771	1022
MOB3A	0.014017	0.053939	1023
SFT2D2	0.014018	0.053939	1024
C87436	0.014051	0.054059	1025
TCF19	0.014056	0.054074	1026
HOXB2	0.014077	0.054151	1027
GM4980	0.014081	0.046097	1028
CCND3	0.014127	0.054325	1029
HRG	0.014127	0.054326	1030
1700018C11RIK	0.014134	0.046262	1031
LYPD2	0.014136	0.05436	1032
PLA2G4C	0.014169	0.054476	1033
COMMD7	0.014193	0.054563	1034
TIMM23	0.014226	0.054676	1035
P4HB	0.014236	0.054709	1036
KCNIP2	0.014264	0.0548	1037
SEC22A	0.014347	0.055103	1038
A230046K03RIK	0.01437	0.046994	1039
GAP43	0.014388	0.055243	1040
PAK7	0.014397	0.055273	1041
SGPP2	0.014468	0.055527	1042
FUT9	0.014511	0.055675	1043
ANTXRL	0.014541	0.055768	1044
D130043K22RIK	0.014545	0.055785	1045
MBP	0.014561	0.055837	1046
SUPT16	0.014561	0.055837	1047
ANKFY1	0.014566	0.055851	1048
CERCAM	0.014576	0.055893	1049
GRIK3	0.014603	0.05599	1050
SPTLC3	0.014639	0.056108	1051
TMEM147	0.014667	0.056204	1052
FAM210B	0.01468	0.05625	1053
PRAMEF12	0.014713	0.048048	1054
DGAT2	0.01473	0.056421	1055
TMEM5	0.014737	0.056445	1056
RSG1	0.01474	0.056455	1057
GALNT7	0.014767	0.056561	1058
ZFP318	0.014784	0.056622	1059
GSTP2	0.014849	0.056851	1060
PLVAP	0.014859	0.056879	1061
FAM222B	0.014865	0.056905	1062
NDE1	0.014867	0.056907	1063
SERPINA3A	0.014894	0.057012	1064
TRIM65	0.014902	0.048669	1065
GM4925	0.014922	0.057112	1066
FEZF2	0.014932	0.057142	1067
FAM161B	0.014949	0.057199	1068
CXX1A	0.01496	0.057232	1069
MAP7D2	0.014965	0.057253	1070
ZBTB18	0.015003	0.057381	1071
FOXP1	0.015062	0.057587	1072
PPP1R2	0.015063	0.057587	1073
SMIM3	0.015086	0.057663	1074
CCDC113	0.015094	0.05769	1075
CELSR1	0.015112	0.057754	1076
MSX2	0.015193	0.058029	1077
IDH3G	0.015222	0.058141	1078
VMN1R36	0.015222	0.058142	1079
C3AR1	0.015224	0.058146	1080
4933415F23RIK	0.015232	0.058176	1081
DPYSL2	0.015255	0.058254	1082
SETD3	0.01527	0.058305	1083
ADGRL4	0.015278	0.058337	1084
MEP1B	0.015283	0.058354	1085
GBA2	0.015283	0.058354	1086
DYNC1H1	0.015326	0.058508	1087
CHAC2	0.015359	0.058598	1088
OLFR1132	0.015369	0.058628	1089
4933427D06RIK	0.015374	0.05864	1090
CCDC175	0.015405	0.050175	1091
CORIN	0.015412	0.05874	1092
TUSC3	0.015425	0.050235	1093
SLC10A2	0.015426	0.058786	1094
LRP12	0.015441	0.058822	1095
1700017D01RIK	0.015496	0.058964	1096
CENPK	0.015507	0.050488	1097
TNFRSF26	0.015524	0.059043	1098
ADH7	0.015537	0.059085	1099
TAF7L	0.015539	0.040612	1100
TIMM17A	0.015546	0.059106	1101
DTX3L	0.015578	0.05918	1102
BPTF	0.01558	0.050704	1103
OLFR639	0.015614	0.059284	1104
RNF139	0.015617	0.050838	1105
ISCA1	0.015666	0.05943	1106
SLC9A5	0.015679	0.059465	1107
GRIA3	0.015687	0.05949	1108
MEIKIN	0.0157	0.05953	1109
PYGO1	0.01575	0.059671	1110
NTN1	0.015769	0.059714	1111
CD1D2	0.015785	0.059758	1112
ARMC4	0.01588	0.051676	1113
WFIKKN1	0.015883	0.060021	1114
KRT79	0.015923	0.051801	1115
S100A6	0.015933	0.06016	1116
UCKL1	0.015946	0.060196	1117
VARS	0.015988	0.060296	1118
PRPF18	0.015989	0.052007	1119
TKT	0.015994	0.060307	1120
CEP162	0.016032	0.060421	1121
RAB31	0.016043	0.060452	1122
FBXO34	0.016091	0.060583	1123
SLC20A1	0.016097	0.060604	1124
SYNDIG1	0.016103	0.060621	1125
SCNN1B	0.016139	0.06072	1126
ZFP277	0.016142	0.060724	1127
CAMK1G	0.016148	0.060738	1128
RAB5A	0.016152	0.060749	1129
ADCK4	0.016249	0.061017	1130
IQCD	0.016261	0.061045	1131
GM4307	0.016309	0.061172	1132
RNF43	0.016314	0.052972	1133
UBE2E2	0.016316	0.061188	1134
SH2D7	0.016375	0.061339	1135
HOXD9	0.016375	0.061339	1136
1700029I15RIK	0.016378	0.061347	1137
CTNND1	0.016387	0.061376	1138
LYZ2	0.016418	0.061463	1139
SMIM14	0.016429	0.061492	1140
FXYD3	0.01643	0.061496	1141
TH	0.016445	0.061545	1142
DAGLA	0.016446	0.061545	1143
CPSF4	0.016454	0.061565	1144
LNPEP	0.016456	0.061567	1145
TMEM186	0.016462	0.061584	1146
NDUFB11	0.01648	0.061628	1147
SNX18	0.016522	0.061737	1148
TLR4	0.016562	0.061848	1149
DGCR14	0.016621	0.05387	1150
GPM6B	0.016644	0.062072	1151
ZFP324	0.016649	0.062089	1152
PRELID2	0.016658	0.062115	1153
SYN2	0.016667	0.054009	1154
MCC	0.016671	0.062146	1155
EDN3	0.016689	0.062189	1156
CACNG4	0.016713	0.062256	1157
GPRASP1	0.016726	0.062288	1158
RCSD1	0.016726	0.062288	1159
EID2B	0.016739	0.062319	1160
TRH	0.016742	0.062328	1161
PLSCR4	0.016765	0.062384	1162
RHBG	0.016792	0.054361	1163
VMN1R221	0.016799	0.054383	1164
PTPN4	0.016808	0.062505	1165
ATAD3A	0.016811	0.062512	1166
COL6A3	0.016841	0.062597	1167
TNNC2	0.016863	0.062655	1168
GM9758	0.016869	0.062669	1169
ANKRD26	0.016886	0.05463	1170
ZFP275	0.016888	0.062712	1171
VMN2R21	0.016917	0.062798	1172
TTC9C	0.01692	0.062804	1173
Zhang_566	0.016928	0.01688	1174
C8B	0.016928	0.054748	1175
HAUS3	0.01693	0.054752	1176
KIF1A	0.016947	0.06287	1177
CYP3A25	0.016972	0.062939	1178
GSN	0.017001	0.063017	1179
SLC25A51	0.017006	0.063025	1180
COL9A3	0.017022	0.06307	1181
PSMD3	0.017039	0.063113	1182
MBOAT1	0.017081	0.063219	1183
SNED1	0.017118	0.063312	1184
ABI3BP	0.017139	0.063366	1185
TPRGL	0.017143	0.063373	1186
LPCAT1	0.017169	0.063451	1187
RASL11A	0.017172	0.063459	1188
4930519F16RIK	0.017172	0.063459	1189
RENBP	0.017187	0.055522	1190
DTWD1	0.017214	0.063579	1191
NFYA	0.017245	0.063659	1192
VWA5A	0.017249	0.055718	1193
TMEM182	0.017258	0.063694	1194
ALKBH3	0.017292	0.06377	1195
TMEM107	0.0173	0.063796	1196
HBB-Y	0.017305	0.063809	1197
OLFR525	0.017351	0.056031	1198
ADAM17	0.017354	0.063949	1199
THUMPD1	0.017409	0.064094	1200
ST3GAL4	0.017409	0.064095	1201
DNAJA2	0.017426	0.06414	1202
HDAC5	0.017446	0.064192	1203
ZAK	0.017536	0.064441	1204
FZD10	0.017536	0.064441	1205
RWDD2A	0.017537	0.064445	1206
VWA5B2	0.017549	0.064485	1207
MAP3K1	0.017557	0.064504	1208
ERI1	0.017586	0.056696	1209
HPDL	0.017591	0.064595	1210
HMGXB3	0.017616	0.064653	1211
EDEM2	0.017655	0.064753	1212
LAYN	0.017737	0.064956	1213
ARHGAP22	0.01774	0.064963	1214
SPRR1A	0.017741	0.064967	1215
MYO10	0.017751	0.057168	1216
PGM2L1	0.017753	0.064998	1217
UBE2Q2	0.017773	0.065057	1218
KDM4C	0.017791	0.065114	1219
HIAT1	0.017799	0.065127	1220
UNC50	0.01783	0.065207	1221
PAPD4	0.017846	0.065247	1222
IGFBP3	0.017905	0.065416	1223
SLC6A19	0.01792	0.057644	1224
EFHB	0.017928	0.065479	1225
HMGCL	0.017951	0.065544	1226
VMN1R171	0.017956	0.065561	1227
HSF2BP	0.017958	0.065564	1228
ATP1B3	0.017959	0.065567	1229
HEMK1	0.017968	0.065585	1230
POU3F3	0.017975	0.065606	1231
STK32C	0.01798	0.057806	1232
PRSS30	0.01801	0.065681	1233
DISP2	0.018018	0.065705	1234
USF1	0.018064	0.06582	1235
CBS	0.018111	0.058189	1236
4932411E22RIK	0.018121	0.065977	1237
MBLAC2	0.018132	0.066007	1238
TNP2	0.018146	0.066038	1239
VMN2R93	0.018154	0.058315	1240
INTU	0.018173	0.066103	1241
CACNG2	0.018195	0.066164	1242
SARNP	0.018262	0.066334	1243
BRAT1	0.018283	0.066379	1244
UBE3C	0.018337	0.066521	1245
CYC1	0.01835	0.066555	1246
MRPS21	0.018392	0.066663	1247
DLG3	0.018413	0.06671	1248
DPM3	0.018448	0.066806	1249
MLH1	0.018463	0.066843	1250
CC2D1B	0.018501	0.066937	1251
CDK18	0.018555	0.067093	1252
SLC1A5	0.018579	0.067159	1253
DUX	0.018589	0.067186	1254
OLFR923	0.01861	0.067244	1255
PILRA	0.01865	0.067349	1256
CMSS1	0.018665	0.067384	1257
ZFP560	0.018768	0.060109	1258
PVR	0.018807	0.06775	1259
BSG	0.018815	0.067776	1260
PPCDC	0.018828	0.067807	1261
VMN2R3	0.018854	0.067871	1262
RASAL1	0.018881	0.067938	1263
GM21949	0.018883	0.067943	1264
RNF114	0.018889	0.06045	1265
FAM213A	0.018903	0.068003	1266
HAP1	0.018916	0.068031	1267
ADCY2	0.018937	0.068082	1268
ZFP773	0.018956	0.068131	1269
STX7	0.018973	0.068181	1270
TIFA	0.018986	0.068224	1271
ZFP334	0.018991	0.068236	1272
FUZ	0.018992	0.068239	1273
RBP7	0.019009	0.060801	1274
OLFR763	0.019017	0.068312	1275
LIPK	0.019021	0.068318	1276
ST13	0.019046	0.068392	1277
CGREF1	0.019057	0.068415	1278
GIMAP6	0.01909	0.068489	1279
DNAJB12	0.019101	0.068519	1280
GM17727	0.019158	0.068666	1281
MAP2	0.019203	0.061357	1282
CACNA2D2	0.01921	0.068798	1283
GM4794	0.019267	0.068963	1284
UBE2V1	0.019285	0.069008	1285
TRIM16	0.019318	0.069105	1286
CHMP2A	0.019346	0.069173	1287
MS4A6D	0.019355	0.069196	1288
CBFA2T2	0.019376	0.069244	1289
TMEM218	0.019384	0.069263	1290
CD36	0.019428	0.069372	1291
LSM14B	0.019458	0.069453	1292
ALG12	0.019458	0.069453	1293
SMARCAL1	0.019473	0.069498	1294
COPZ2	0.019488	0.069532	1295
NEUROD6	0.019494	0.069553	1296
GPR63	0.0195	0.069569	1297
REM2	0.019504	0.069578	1298
TNIP1	0.019535	0.069654	1299
CD8B1	0.019537	0.069658	1300
ART3	0.019539	0.062351	1301
FUT11	0.019584	0.069777	1302
OSGIN2	0.019592	0.069799	1303
OLFR1126	0.019596	0.050556	1304
BCAN	0.019611	0.069847	1305
C78339	0.019655	0.069953	1306
RAB9	0.019674	0.069996	1307
OLFR1321	0.019674	0.069996	1308
GLYCAM1	0.019678	0.070005	1309
GM13305	0.019678	0.070005	1310
GKAP1	0.019744	0.070182	1311
SKINT11	0.019747	0.062952	1312
GPR37L1	0.019755	0.070216	1313
KRT5	0.019812	0.070368	1314
DRAM1	0.019814	0.06316	1315
CTDSPL2	0.019816	0.070383	1316
CLDN13	0.019864	0.070507	1317
UBE2K	0.019866	0.07051	1318
APLN	0.019875	0.070535	1319
ZIC5	0.019879	0.070544	1320
HS3ST5	0.01992	0.070642	1321
MUC5B	0.019923	0.070647	1322
CFAP53	0.019946	0.070706	1323
ZC3H12A	0.020028	0.070911	1324
PSPH	0.02004	0.070942	1325
ZC3HAV1	0.020071	0.071018	1326
CCDC64	0.020077	0.071035	1327
CCDC134	0.020081	0.071047	1328
CCDC54	0.020082	0.071051	1329
GM1527	0.020107	0.071115	1330
FOXS1	0.020131	0.071176	1331
SMPD4	0.020137	0.071192	1332
GNMT	0.020158	0.07124	1333
NKX6-1	0.020173	0.071279	1334
COL26A1	0.020174	0.07128	1335
GM6034	0.020191	0.071333	1336
VMN2R78	0.020194	0.071338	1337
RAPGEF3	0.020206	0.071364	1338
OLFR46	0.020275	0.071528	1339
4921507P07RIK	0.0203	0.071596	1340
ZFP605	0.020352	0.071738	1341
PCDHB22	0.020355	0.071747	1342
ADAM4	0.020409	0.071892	1343
BMI1	0.020436	0.071954	1344
RPL13A	0.020437	0.071958	1345
MBTPS1	0.020464	0.072021	1346
CASKIN1	0.020516	0.072161	1347
BARHL2	0.020525	0.065226	1348
BZW2	0.020534	0.072207	1349
SSFA2	0.020539	0.072223	1350
DAO	0.020548	0.072241	1351
GPR27	0.020573	0.072299	1352
ZNRF3	0.0206	0.065436	1353
KLK1B24	0.020647	0.072502	1354
INTS4	0.020655	0.07252	1355
PPP1R10	0.02084	0.072997	1356
ZC3H12D	0.020854	0.073027	1357
ERCC6L2	0.020873	0.073069	1358
FAM126B	0.020954	0.073279	1359
CRTAC1	0.020964	0.073304	1360
EFNA2	0.02098	0.073345	1361
REN1	0.020992	0.07337	1362
RPAP2	0.021039	0.073494	1363
PKN1	0.021119	0.073719	1364
VMN1R197	0.021123	0.066925	1365
GM5415	0.021134	0.073767	1366
CRBN	0.021185	0.067109	1367
MFSD8	0.021191	0.067122	1368
5330417C22RIK	0.021208	0.073959	1369
GNA14	0.021226	0.074001	1370
D830031N03RIK	0.021234	0.074019	1371
SERPINA5	0.021281	0.074136	1372
B3GNT8	0.021288	0.074158	1373
ASXL3	0.021291	0.074166	1374
PRICKLE4	0.02131	0.074204	1375
FOXC2	0.021335	0.074266	1376
NFATC2	0.021353	0.074301	1377
CCDC82	0.021353	0.074301	1378
NUDT21	0.021353	0.074301	1379
SLC24A2	0.021353	0.074301	1380
OLFR600	0.021353	0.074301	1381
DDHD2	0.021353	0.074301	1382
ZFP518A	0.021353	0.074301	1383
SUDS3	0.021353	0.074301	1384
VMN2R14	0.021353	0.074301	1385
MTMR10	0.021385	0.067653	1386
PRKAA1	0.02139	0.07439	1387
UPF1	0.021402	0.074428	1388
PTPRO	0.021472	0.067898	1389
PIK3R5	0.021573	0.068194	1390
LTBP3	0.021587	0.074923	1391
TBC1D24	0.021591	0.068243	1392
ERP44	0.021646	0.068406	1393
SPHK2	0.021651	0.06842	1394
LCE1K	0.021659	0.0751	1395
TXNRD3	0.021662	0.075109	1396
KLHL13	0.02169	0.075172	1397
GM15293	0.021734	0.055836	1398
ZFP512	0.021756	0.075348	1399
EQTN	0.021771	0.075382	1400
AHSA1	0.021836	0.075542	1401
TAGLN	0.02184	0.075557	1402
KIF5A	0.02188	0.075663	1403
DNMT3A	0.021895	0.06911	1404
RTTN	0.021906	0.075736	1405
ARL14EP	0.021929	0.075803	1406
SPIRE1	0.021957	0.075872	1407
FAM84B	0.021975	0.075921	1408
MYOM2	0.021975	0.075921	1409
KRTAP19-9B	0.021977	0.069342	1410
TMEM208	0.022	0.075979	1411
NCS1	0.022006	0.075999	1412
ZER1	0.022043	0.076097	1413
ZMAT3	0.022056	0.076137	1414
VGLL4	0.022059	0.076145	1415
TMEM223	0.022084	0.076195	1416
FANCD2	0.022103	0.076246	1417
OSR1	0.022161	0.06987	1418
TIA1	0.022182	0.076438	1419
LSM10	0.022192	0.076463	1420
TOR4A	0.0222	0.076481	1421
PWWP2A	0.022252	0.070126	1422
SPRYD4	0.022257	0.070143	1423
FAM53B	0.022263	0.076638	1424
PYCARD	0.022282	0.076688	1425
GM1661	0.0223	0.070257	1426
HPSE	0.022315	0.076779	1427
TRMT10C	0.022337	0.070369	1428
GJB3	0.022441	0.077092	1429
EPHB6	0.022589	0.077472	1430
SART3	0.022637	0.077599	1431
RPGRIP1L	0.022675	0.077692	1432
ATP6V0A2	0.022696	0.077732	1433
SH3BGRL3	0.022706	0.077759	1434
SFTPD	0.02275	0.077872	1435
MVB12A	0.022755	0.077885	1436
D630003M21RIK	0.02277	0.077921	1437
OLFR243	0.022794	0.071656	1438
SHD	0.022804	0.078017	1439
CCDC146	0.022832	0.078095	1440
RNF26	0.022842	0.07812	1441
MRGPRB5	0.022859	0.078172	1442
KBTBD13	0.02289	0.078256	1443
ABI1	0.022913	0.078316	1444
CRH	0.022942	0.0784	1445
MEF2A	0.022947	0.078416	1446
SCUBE1	0.022953	0.078434	1447
HMGN3	0.022959	0.07209	1448
MSRB1	0.022985	0.078519	1449
KHK	0.022995	0.078538	1450
DHX16	0.023004	0.078565	1451
DHRS13	0.023012	0.078587	1452
FBXO17	0.023014	0.078591	1453
AQP12	0.023071	0.072422	1454
KIZ	0.023093	0.072478	1455
TNNT2	0.023131	0.078895	1456
ZFP322A	0.023141	0.072625	1457
TAF5	0.02317	0.072709	1458
LPP	0.023196	0.079039	1459
EPHA1	0.023264	0.079215	1460
FAM175A	0.023267	0.079226	1461
ARFGAP2	0.023267	0.079226	1462
TMEM245	0.023302	0.079313	1463
MVP	0.023314	0.079341	1464
TTPA	0.023323	0.079363	1465
OLFR1501	0.023348	0.079428	1466
DNAJA3	0.02337	0.079479	1467
JAM2	0.023402	0.079559	1468
VMN2R16	0.023418	0.079594	1469
FAM163B	0.023503	0.079802	1470
GM6927	0.023507	0.073661	1471
NCAPH2	0.023538	0.079899	1472
MAST4	0.023538	0.079899	1473
WBP1L	0.023574	0.08	1474
THSD4	0.023581	0.080017	1475
TM9SF4	0.023607	0.073949	1476
SERPINB9B	0.023643	0.080165	1477
FBXO4	0.023646	0.080172	1478
AASDHPPT	0.023667	0.074124	1479
AKAP6	0.023697	0.080302	1480
SLC25A38	0.023698	0.080304	1481
MYBPH	0.023701	0.08031	1482
OLFR115	0.023702	0.08031	1483
COA6	0.023733	0.08038	1484
2310035C23RIK	0.02374	0.080397	1485
BCL2L13	0.023755	0.07438	1486
FAN1	0.023757	0.080444	1487
UBE2J1	0.02381	0.080582	1488
RPS3A1	0.02381	0.080582	1489
PTF1A	0.023821	0.080604	1490
GRB10	0.023824	0.080612	1491
2024-03-02	0.023859	0.10151	1492
PRF1	0.023891	0.08077	1493
VANGL2	0.023943	0.080912	1494
PTBP2	0.023947	0.080918	1495
CEACAM19	0.024036	0.081126	1496
WIPF3	0.024054	0.081174	1497
TSPAN17	0.02407	0.081219	1498
ARHGAP39	0.024082	0.081248	1499
GLCCI1	0.024122	0.081351	1500
PMEPA1	0.024153	0.081431	1501
ZFP280D	0.02419	0.081538	1502
MLIP	0.024286	0.075877	1503
JAG2	0.024349	0.076042	1504
ARF3	0.024355	0.08194	1505
RASD2	0.024355	0.076058	1506
RTN4RL2	0.024382	0.082013	1507
PLEKHA8	0.024389	0.076164	1508
GM4141	0.024431	0.082135	1509
HIST1H1E	0.02447	0.082226	1510
LRRCC1	0.024474	0.076388	1511
DSG2	0.02448	0.082255	1512
PRSS36	0.024489	0.082276	1513
A530099J19RIK	0.024489	0.082277	1514
LEFTY2	0.024504	0.082318	1515
PROSC	0.02452	0.08236	1516
IFT88	0.024543	0.082419	1517
SMYD4	0.024564	0.076627	1518
EGFL8	0.024594	0.082551	1519
H2-T9	0.024607	0.076749	1520
PODN	0.024608	0.082587	1521
PSMC5	0.024625	0.082622	1522
KCNK5	0.024625	0.082622	1523
PLK5	0.024707	0.082827	1524
OLFR920	0.024731	0.077086	1525
EVI2A	0.02476	0.082951	1526
CD59B	0.024786	0.083015	1527
VMN2R22	0.024825	0.077353	1528
PPIP5K2	0.024831	0.08312	1529
MUP19	0.024842	0.083146	1530
CSDE1	0.024842	0.083146	1531
NCR1	0.024923	0.083365	1532
PRICKLE1	0.024924	0.07764	1533
BLOC1S4	0.024966	0.083464	1534
ZMYND8	0.024974	0.083478	1535
ESRP2	0.024978	0.083489	1536
TMCC2	0.025003	0.083551	1537
TBC1D22A	0.025014	0.083585	1538
ABHD17A	0.025028	0.083618	1539
PRPS1L1	0.025032	0.083628	1540
TTBK2	0.025039	0.08365	1541
BOC	0.025073	0.08373	1542
SYPL	0.0251	0.083786	1543
CLIC6	0.025113	0.083823	1544
SLC6A11	0.025113	0.083823	1545
STAB1	0.025117	0.083832	1546
DNAJA4	0.025129	0.078203	1547
XPO4	0.025129	0.083863	1548
MCOLN2	0.025161	0.064045	1549
RBPJL	0.025195	0.084026	1550
SLC4A8	0.025209	0.084054	1551
ZFP772	0.025239	0.084125	1552
FUCA1	0.025244	0.084141	1553
BLK	0.025249	0.084153	1554
UBA7	0.025284	0.084243	1555
RAB22A	0.02529	0.084253	1556
RNF133	0.025298	0.084279	1557
ABHD12	0.0253	0.078692	1558
VMN1R11	0.025303	0.084295	1559
LDB2	0.025309	0.078725	1560
CPT1C	0.025355	0.084428	1561
JMJD4	0.025412	0.084587	1562
JKAMP	0.025412	0.084587	1563
MAP4K4	0.025412	0.084587	1564
REXO2	0.025448	0.084679	1565
ARHGEF5	0.025458	0.084701	1566
SCARA3	0.025513	0.084862	1567
CLK4	0.025533	0.084906	1568
EIF2AK4	0.025556	0.08496	1569
PMPCA	0.025558	0.084964	1570
OLFR854	0.025563	0.084982	1571
TRIM34B	0.025575	0.08501	1572
FAM135A	0.025575	0.08501	1573
SUN3	0.025575	0.079455	1574
SDK1	0.025616	0.085121	1575
2310002L09RIK	0.025637	0.08517	1576
TMEM206	0.025737	0.085437	1577
VMN1R201	0.025738	0.079901	1578
BMPR1A	0.025777	0.08001	1579
CDKN2B	0.0258	0.085571	1580
MILR1	0.025809	0.08011	1581
FAM160A2	0.025812	0.085592	1582
CEP63	0.025819	0.08561	1583
PTP4A2	0.025868	0.08027	1584
KIF13A	0.025881	0.085758	1585
TGFBI	0.025885	0.085763	1586
MRPS10	0.025889	0.085774	1587
TMEM129	0.0259	0.085803	1588
NOSTRIN	0.025932	0.085896	1589
PEX11G	0.025954	0.085943	1590
DOC2G	0.025966	0.085978	1591
TMEM177	0.025966	0.085978	1592
ATXN7L3B	0.025971	0.085989	1593
HYKK	0.026006	0.086078	1594
MCUR1	0.02606	0.086214	1595
NTSR1	0.026063	0.086221	1596
VMN1R116	0.026064	0.086224	1597
VMN1R43	0.026067	0.08623	1598
ATG13	0.026089	0.086285	1599
VMN2R116	0.026117	0.086356	1600
ST3GAL3	0.026122	0.080974	1601
MEFV	0.026153	0.086446	1602
TBC1D31	0.026171	0.086494	1603
KDM1A	0.026174	0.086502	1604
KTN1	0.026216	0.08126	1605
ADCY5	0.026224	0.086637	1606
DLGAP3	0.026225	0.086642	1607
FAM117A	0.026265	0.086737	1608
MTHFSL	0.026276	0.086773	1609
4930444P10RIK	0.02628	0.086788	1610
EPHX2	0.026388	0.087061	1611
TBC1D2B	0.026421	0.087152	1612
ARSG	0.026429	0.087175	1613
DMRT1	0.026433	0.081869	1614
ABCF2	0.026442	0.087211	1615
4933402J07RIK	0.026447	0.081897	1616
SLC35B2	0.026516	0.087401	1617
FOXP2	0.026534	0.087447	1618
PGLYRP4	0.026551	0.087486	1619
SAMD11	0.026561	0.087512	1620
ITIH5	0.026565	0.087518	1621
ZBTB22	0.026575	0.087548	1622
PDIA2	0.026586	0.087571	1623
SMG7	0.026605	0.087631	1624
JAKMIP1	0.02662	0.082374	1625
RAET1D	0.026637	0.087717	1626
KIF24	0.026646	0.087737	1627
OLFR649	0.02665	0.082471	1628
SMARCAD1	0.026657	0.087763	1629
TDPOZ5	0.026667	0.087788	1630
DNMT3B	0.026682	0.087828	1631
DLAT	0.026751	0.082764	1632
HK2	0.026875	0.088335	1633
PHACTR3	0.026884	0.083124	1634
ATXN2L	0.026892	0.08838	1635
MAFF	0.026892	0.088381	1636
INTS9	0.02693	0.088478	1637
PDE12	0.026938	0.088496	1638
ACTL9	0.026945	0.088511	1639
AKR1C18	0.026953	0.083328	1640
CYP27A1	0.026954	0.088526	1641
RAI14	0.026958	0.088537	1642
KCTD6	0.026997	0.083441	1643
OLFR553	0.027021	0.083505	1644
SERPINB13	0.027066	0.08883	1645
OLFR1418	0.027072	0.088845	1646
CCDC96	0.027082	0.08367	1647
AZI2	0.027147	0.089048	1648
SVEP1	0.0272	0.089157	1649
SPRR2E	0.027211	0.084059	1650
OLFR1024	0.027228	0.08411	1651
CIDEA	0.027228	0.089234	1652
TRIM80	0.027257	0.089307	1653
TSSK6	0.02731	0.08942	1654
DNAH1	0.02734	0.089499	1655
PBK	0.027364	0.089552	1656
ACKR4	0.027408	0.089655	1657
KLRA15	0.027412	0.089669	1658
DBF4	0.027418	0.089681	1659
OAS1G	0.027419	0.089684	1660
PAX5	0.027461	0.089782	1661
METHIG1	0.027472	0.089807	1662
FXN	0.027474	0.089817	1663
CKMT2	0.02758	0.090085	1664
TCTEX1D4	0.027612	0.090167	1665
AF067063	0.02762	0.090184	1666
RGS12	0.027645	0.09025	1667
CFLAR	0.027665	0.09029	1668
TAGLN2	0.027696	0.090366	1669
SKINT3	0.027714	0.090417	1670
ZFP639	0.027778	0.085657	1671
KIFC2	0.027786	0.090579	1672
TTLL12	0.027839	0.090723	1673
SLC37A3	0.027851	0.090746	1674
PRUNE2	0.027864	0.09077	1675
MFF	0.027901	0.090866	1676
NOL9	0.027959	0.091008	1677
FCER2A	0.027967	0.086152	1678
FTSJ2	0.027967	0.09103	1679
ZFP106	0.027984	0.091075	1680
SRGAP3	0.028003	0.091116	1681
ACTR6	0.02801	0.091139	1682
PRL	0.028014	0.091147	1683
MMP2	0.028018	0.091156	1684
MYNN	0.028068	0.091277	1685
TRIM11	0.02807	0.091285	1686
OLFR544	0.028083	0.091319	1687
CYP2U1	0.028083	0.091319	1688
PRL2A1	0.028103	0.086534	1689
WDR90	0.028107	0.091385	1690
CRLF3	0.028121	0.086582	1691
TRAPPC2	0.028125	0.08659	1692
LZTS2	0.028136	0.091462	1693
ATF4	0.028176	0.091566	1694
DTX2	0.028234	0.091711	1695
MAPKAPK2	0.028258	0.091766	1696
ALDOART2	0.028284	0.09183	1697
SUSD6	0.028333	0.091946	1698
ROS1	0.028338	0.091965	1699
SGCE	0.028344	0.091978	1700
VMN1R7	0.028393	0.092089	1701
CSNKA2IP	0.028406	0.092127	1702
VMN2R99	0.028413	0.092148	1703
WBSCR22	0.028451	0.087477	1704
MUC6	0.028474	0.092286	1705
PCDH1	0.028523	0.092411	1706
BAG3	0.028544	0.092455	1707
TMEM254A	0.028555	0.092477	1708
TTYH1	0.028587	0.092562	1709
GPANK1	0.028609	0.092619	1710
RAMP3	0.028618	0.092647	1711
NEK8	0.028636	0.092693	1712
NHS	0.028646	0.087995	1713
HIVEP2	0.02866	0.092753	1714
TMEM158	0.028684	0.092815	1715
NDUFAF2	0.028701	0.088152	1716
TUBB4B	0.028727	0.092911	1717
ARMCX5	0.028745	0.09296	1718
PLEKHO2	0.028754	0.088312	1719
CCDC142	0.028762	0.093011	1720
TNFRSF1A	0.028771	0.093036	1721
IFIT1	0.02885	0.093219	1722
AV320801	0.02888	0.093292	1723
DOK6	0.02888	0.093292	1724
GPR17	0.028934	0.093441	1725
LYST	0.028934	0.093441	1726
ACAT3	0.02894	0.093455	1727
SLC30A3	0.028957	0.093491	1728
TPX2	0.028988	0.093566	1729
R3HDM4	0.029039	0.093693	1730
MTHFD1L	0.029042	0.093697	1731
MS4A4D	0.029046	0.09371	1732
TARSL2	0.029059	0.093733	1733
LECT1	0.029073	0.09377	1734
SYNRG	0.029076	0.089223	1735
MBTD1	0.029096	0.093828	1736
PGAM1	0.029103	0.093843	1737
FAM134B	0.02911	0.093855	1738
SLC25A40	0.029144	0.089418	1739
PACS1	0.029158	0.08946	1740
XLR4A	0.029168	0.093993	1741
BNIP3	0.029177	0.094016	1742
DZANK1	0.0292	0.094064	1743
TCF21	0.029205	0.09408	1744
GABPB1	0.029215	0.089618	1745
KRTCAP2	0.029227	0.094125	1746
RNF7	0.029228	0.094127	1747
DCUN1D2	0.02924	0.089692	1748
SYT4	0.029253	0.089724	1749
CHIA1	0.029265	0.094223	1750
CCL11	0.029273	0.094247	1751
Zhang_498	0.029352	0.029288	1752
PRL4A1	0.029367	0.094464	1753
DCAF6	0.029385	0.094508	1754
STK24	0.029431	0.09462	1755
GPR87	0.029463	0.090323	1756
KCNA7	0.029475	0.094722	1757
SPARCL1	0.029509	0.094812	1758
FAM181A	0.029529	0.09485	1759
SYNGR2	0.029546	0.0949	1760
NPRL2	0.029577	0.09498	1761
SEPHS1	0.029583	0.094996	1762
4930595M18RIK	0.029598	0.074434	1763
APRT	0.029605	0.095048	1764
GM13277	0.029637	0.095118	1765
NOP16	0.029643	0.090817	1766
1500015O10RIK	0.029686	0.090927	1767
RETNLA	0.029691	0.095254	1768
OCEL1	0.02972	0.095326	1769
RPS6KA5	0.029742	0.095373	1770
XKRX	0.02975	0.095393	1771
LGALS3	0.029772	0.095452	1772
SNAPIN	0.029772	0.095452	1773
TCERG1L	0.029825	0.095576	1774
PTPRT	0.029853	0.095647	1775
DYDC2	0.029866	0.095678	1776
SCAMP3	0.029866	0.095678	1777
CHODL	0.029907	0.095792	1778
OLFR1065	0.029912	0.095804	1779
DIP2A	0.029946	0.091659	1780
ALOX12B	0.029961	0.09592	1781
CD28	0.030009	0.096038	1782
PMFBP1	0.030015	0.096054	1783
WNT11	0.030019	0.096066	1784
CYP4A12B	0.030067	0.096187	1785
FLOT1	0.030097	0.096261	1786
HIF1AN	0.030097	0.096261	1787
KLHL6	0.030121	0.096329	1788
CCT6A	0.030134	0.092186	1789
ADGRB2	0.030143	0.096393	1790
MXD1	0.030159	0.096428	1791
ZPBP2	0.030163	0.092277	1792
PLIN5	0.030178	0.096476	1793
1700020A23RIK	0.03018	0.09648	1794
PPP3R2	0.030232	0.096611	1795
PTGES2	0.03027	0.096704	1796
GARNL3	0.030272	0.096708	1797
SNRNP35	0.030275	0.096721	1798
MOV10	0.030286	0.096746	1799
BIRC3	0.030315	0.096813	1800
NPTN	0.030325	0.096832	1801
ZBTB10	0.030336	0.092759	1802
APLF	0.03037	0.092855	1803
NBN	0.03043	0.076307	1804
MOSPD2	0.030462	0.097181	1805
TXNDC15	0.030472	0.097203	1806
BC049730	0.030556	0.097415	1807
DDIT3	0.030582	0.097496	1808
TRIM32	0.030615	0.097579	1809
PPP1R37	0.03063	0.093577	1810
9530068E07RIK	0.030718	0.097833	1811
TSPO	0.030724	0.097848	1812
LRBA	0.030752	0.093911	1813
PENK	0.030754	0.097921	1814
GM4201	0.030769	0.093951	1815
PCDH18	0.030772	0.097972	1816
UIMC1	0.030811	0.094047	1817
Zhang_53	0.030814	0.030714	1818
CREB3L3	0.030826	0.0981	1819
SYCE3	0.030885	0.094247	1820
SLC4A1AP	0.030898	0.098296	1821
SUPV3L1	0.030923	0.098355	1822
CACNB1	0.030925	0.098359	1823
RNASE4	0.030976	0.098497	1824
DST	0.030985	0.094549	1825
THPO	0.031042	0.098654	1826
CFP	0.031085	0.098772	1827
WBP2NL	0.031093	0.098786	1828
ROBO3	0.031109	0.098817	1829
PLEC	0.03115	0.098917	1830
DYDC1	0.031301	0.099281	1831
ITGB4	0.031327	0.099341	1832
EPHA3	0.031376	0.09559	1833
ZFP280C	0.031393	0.09951	1834
ITGBL1	0.031428	0.099597	1835
KCNC4	0.031459	0.095806	1836
HBA-A2	0.031459	0.099665	1837
RAB11FIP2	0.031459	0.095808	1838
GTSF1	0.031459	0.095808	1839
OLFR356	0.031505	0.099774	1840
DDX17	0.031582	0.099972	1841
LY6F	0.031609	0.10003	1842
F2RL1	0.031614	0.10004	1843
TMEM97	0.03162	0.10006	1844
PAQR3	0.031686	0.10023	1845
TMEM82	0.03169	0.10024	1846
LYL1	0.031716	0.1003	1847
CNTN2	0.031744	0.10037	1848
TBPL1	0.03177	0.10044	1849
HIST1H1C	0.031775	0.096631	1850
SP6	0.031776	0.10045	1851
GBP4	0.0318	0.10053	1852
HDAC10	0.031852	0.10067	1853
QRFP	0.031855	0.10067	1854
SLC16A5	0.031906	0.1008	1855
ADAM8	0.032014	0.10106	1856
PHF11C	0.032122	0.10133	1857
DEDD	0.032132	0.10135	1858
PROK1	0.032156	0.10141	1859
4930486L24RIK	0.032203	0.10152	1860
ARIH2	0.032204	0.10153	1861
SEMA3C	0.032218	0.09787	1862
GPR153	0.032241	0.10161	1863
GGN	0.032277	0.1017	1864
SHISA5	0.032284	0.10172	1865
STX1A	0.032298	0.10176	1866
VARS2	0.032338	0.10183	1867
CLIC5	0.032359	0.10189	1868
PCYT1B	0.032369	0.098309	1869
AFF2	0.032379	0.10194	1870
ECE1	0.032379	0.10194	1871
EVI5L	0.032379	0.10194	1872
ZC3H11A	0.032379	0.10194	1873
COL5A2	0.032379	0.10194	1874
SLC31A2	0.032379	0.10194	1875
OXT	0.032441	0.1021	1876
PIRA2	0.032509	0.10227	1877
FAM111A	0.032585	0.098868	1878
HSDL2	0.032593	0.10251	1879
DEFB9	0.032607	0.10253	1880
OLFR938	0.032629	0.098981	1881
PGS1	0.032683	0.099131	1882
SUMF1	0.032688	0.10275	1883
GPD2	0.032703	0.1028	1884
NUPR1L	0.032715	0.10283	1885
E4F1	0.032721	0.10284	1886
PLEKHA3	0.032755	0.10292	1887
YLPM1	0.032769	0.10297	1888
PUS7L	0.032819	0.10309	1889
1700017N19RIK	0.032823	0.10311	1890
ERCC3	0.032887	0.099707	1891
CREB3L1	0.032928	0.10336	1892
PEX13	0.032954	0.10342	1893
PTCH2	0.032967	0.10346	1894
PRKACA	0.032991	0.10352	1895
SORBS1	0.033012	0.10358	1896
GOLGA7B	0.033035	0.10363	1897
GLRX2	0.033093	0.10378	1898
2010003K11RIK	0.033119	0.10384	1899
NR2F6	0.033136	0.1039	1900
OLFR1477	0.033147	0.10392	1901
RXRA	0.033147	0.10392	1902
FAM110B	0.033169	0.10397	1903
PRB1	0.03324	0.1007	1904
SAT2	0.033255	0.10417	1905
CHST2	0.033268	0.10421	1906
MRFAP1	0.033279	0.10424	1907
FTSJ3	0.033308	0.10431	1908
DRD1	0.033362	0.10443	1909
ZYG11B	0.033389	0.1045	1910
EDEM1	0.033399	0.10453	1911
PDYN	0.033416	0.10458	1912
TMPRSS5	0.033497	0.10476	1913
MMS22L	0.033497	0.10476	1914
DCT	0.033512	0.1048	1915
C1QTNF9	0.033524	0.10483	1916
CLDN19	0.033552	0.10489	1917
ADAM10	0.033563	0.10491	1918
RPS6	0.033578	0.10495	1919
EPHA7	0.033642	0.10509	1920
E130309D14RIK	0.033646	0.1051	1921
TPK1	0.033654	0.10512	1922
CEP68	0.03367	0.10516	1923
1810013L24RIK	0.033686	0.1052	1924
LEMD2	0.033687	0.10191	1925
PSMF1	0.03371	0.10525	1926
ANGEL2	0.033712	0.10198	1927
P2RY12	0.033737	0.083826	1928
SAT1	0.03374	0.10531	1929
SCN2B	0.033745	0.10533	1930
UQCR10	0.033752	0.10209	1931
RELL2	0.033776	0.1054	1932
PHLDA2	0.033817	0.1055	1933
NTHL1	0.03382	0.1055	1934
KLHL23	0.033847	0.10557	1935
SPINK12	0.033886	0.10566	1936
BHLHA15	0.03391	0.10572	1937
LZTR1	0.033914	0.10573	1938
KMT2E	0.033928	0.10576	1939
RPL15	0.033928	0.10576	1940
DHX34	0.033982	0.1059	1941
JAK1	0.034009	0.10597	1942
WBSCR28	0.034063	0.10609	1943
ASPA	0.034119	0.10621	1944
ASPHD1	0.034138	0.10625	1945
ERP27	0.034141	0.10626	1946
PRM2	0.034144	0.10627	1947
SRSF10	0.034144	0.10627	1948
OTUB1	0.03416	0.10631	1949
ASB8	0.034182	0.10637	1950
PFKL	0.034186	0.10638	1951
FGFR3	0.034225	0.10649	1952
DNAJC18	0.034249	0.10654	1953
PITX1	0.034267	0.10659	1954
VMN1R218	0.03427	0.1035	1955
ITGAX	0.034276	0.10661	1956
NXF3	0.034278	0.10662	1957
VMN1R185	0.034349	0.10679	1958
Zhang_257	0.03436	0.03428	1959
RARRES2	0.034382	0.10381	1960
SULT2A4	0.034393	0.10384	1961
MGAT5B	0.034398	0.10691	1962
BPNT1	0.034429	0.10699	1963
RBM4B	0.034443	0.10396	1964
TSACC	0.034486	0.10408	1965
GRIN2C	0.034638	0.10749	1966
GM20822	0.034704	0.10763	1967
FICD	0.034704	0.10763	1968
OLFR1420	0.034763	0.10776	1969
TMC7	0.034766	0.10776	1970
NLRC3	0.034781	0.10781	1971
L7RN6	0.034788	0.10487	1972
4931423N10RIK	0.034817	0.1079	1973
MUP7	0.034822	0.086277	1974
FRAT2	0.034829	0.10794	1975
ASB9	0.034925	0.10817	1976
GP49A	0.034953	0.10822	1977
FAM214A	0.034979	0.10829	1978
SLC29A3	0.035012	0.10548	1979
2510039O18RIK	0.035017	0.10838	1980
PTGER4	0.035056	0.10846	1981
ATP5C1	0.035058	0.10846	1982
TMEM163	0.035092	0.10856	1983
GPA33	0.035113	0.10861	1984
BCL2L12	0.035125	0.10864	1985
ENG	0.03515	0.1087	1986
DNAH6	0.035159	0.10872	1987
ABCA2	0.035194	0.10881	1988
ILVBL	0.035194	0.10881	1989
ABL2	0.035223	0.10888	1990
PIGH	0.035233	0.1089	1991
ABCA15	0.035242	0.10892	1992
XLR5C	0.035263	0.10618	1993
CHGA	0.03527	0.10899	1994
H2-M10.6	0.035275	0.10901	1995
CFAP46	0.035277	0.10901	1996
LCE3D	0.035313	0.1091	1997
PDE1B	0.035316	0.10911	1998
HERPUD1	0.035339	0.10915	1999
[truncated: 16,743 more rows]
