# Supplementary material for: ABCC4 impairs the clearance of plasma LDL cholesterol through suppressing LDLR expression in the liver
Source: Commun Biol. 2025 Oct 2;8:1414. doi: 10.1038/s42003-025-08818-x (PMC12491593; doi:10.1038/s42003-025-08818-x)
Supplement: Supplementary file 4 — Supplementary Data 1 to Supplementary Data 6 [file 42003_2025_8818_MOESM4_ESM.zip › Supplementary Data 3.xlsx]

## Sheet: Sheet1
id	pos|score	pos|p-value	pos|rank
UROD	3.6202e-08	2.6418e-07	1
ABCC4	2.2942e-06	7.1329e-06	3
TMEM251	4.8448e-06	1.9814e-05	4
D16ERTD472E	4.3181e-05	0.00020368	8
FASN	6.1647e-05	0.00027977	12
PDHB	0.00014437	0.00064487	18
HEATR9	0.0002493	0.0011325	29
ZDHHC6	0.00030561	0.0014094	34
KLRA4	0.00038599	0.0017555	42
SLIRP	0.000482	0.002194	53
FGFBP1	0.00066243	0.0029977	66
S100A1	0.00086106	0.0038658	80
RNF152	0.0009166	0.0040903	86
NF2	0.00096877	0.0043302	91
KLRB1C	0.0010373	0.0037606	98
OLFR1329	0.0011523	0.0051698	111
A230046K03RIK	0.0011665	0.0052305	113
SMAGP	0.0013722	0.0061097	129
PDHA1	0.0014602	0.0052739	133
WDR11	0.0019492	0.0085344	173
WT1	0.0019661	0.0085962	176
2410124H12RIK	0.0022227	0.0096746	193
SCD4	0.002445	0.010599	216
SEC61G	0.0024813	0.0088736	219
BANF2	0.0028033	0.012089	249
CLCA4B	0.0032202	0.013785	285
GSTCD	0.0035297	0.01247	303
ASPDH	0.0036259	0.015375	313
PRAMEF12	0.003638	0.015422	315
EZR	0.0040173	0.01413	343
RGS11	0.0042424	0.017869	365
UBE4B	0.0043737	0.018377	375
PPFIA3	0.0047529	0.019899	403
ARF6	0.0047891	0.020046	409
VMP1	0.0053722	0.022354	448
1700003F12RIK	0.0055089	0.022886	457
MESDC1	0.005619	0.02331	465
MANBAL	0.0059121	0.024461	491
3425401B19RIK	0.006012	0.024834	505
4930513O06RIK	0.0061728	0.025446	516
4933427G17RIK	0.0062362	0.02568	524
HBB-BS	0.0064783	0.026584	542
ITSN2	0.0072311	0.029402	602
4930591A17RIK	0.0072732	0.029556	607
BIK	0.0073145	0.029721	612
CYP2C44	0.0073487	0.02984	615
SLC5A8	0.0074916	0.030374	623
WFDC15B	0.0075493	0.030601	630
RNF40	0.0078806	0.031802	652
ENPP4	0.0081062	0.032648	662
VMN2R23	0.0082528	0.03319	670
KBTBD4	0.0082528	0.03319	672
FAM227A	0.0082528	0.03319	673
CC2D1A	0.008334	0.033439	677
SPG11	0.0083811	0.028442	679
SLC40A1	0.0089423	0.035134	711
SNCA	0.009295	0.036138	734
GM13051	0.0093288	0.036245	736
NT5C3B	0.0095218	0.036809	747
CLDN12	0.010139	0.03856	779
PRKCD	0.010272	0.038959	790
ACAP1	0.01089	0.036312	819
SPATA2L	0.010955	0.040853	827
TRIM12C	0.011228	0.041645	844
NHLRC2	0.011671	0.042884	868
SPNS1	0.012889	0.046333	926
UAP1	0.013475	0.047935	953
ZFP184	0.014788	0.048331	1034
