# Supplementary material for: ABCC4 impairs the clearance of plasma LDL cholesterol through suppressing LDLR expression in the liver
Source: Commun Biol. 2025 Oct 2;8:1414. doi: 10.1038/s42003-025-08818-x (PMC12491593; doi:10.1038/s42003-025-08818-x)
Supplement: Supplementary file 4 — Supplementary Data 1 to Supplementary Data 6 [file 42003_2025_8818_MOESM4_ESM.zip › Supplementary Data 4.xlsx]

## Sheet: Sheet1
id	pos|score	pos|p-value	pos|rank
ABCC4	8.554e-06	3.9357e-05	1
UROD	4.1214e-05	0.00019626	5
SPNS1	7.2767e-05	0.00032674	8
2410124H12RIK	0.00017608	0.00067329	19
NHLRC2	0.00038649	0.0017573	35
BIK	0.0004836	0.0022048	42
SLC40A1	0.00049155	0.0022317	44
TRIM12C	0.00053719	0.002442	48
PDHA1	0.00083504	0.0037627	72
D16ERTD472E	0.00097976	0.0043887	86
WFDC15B	0.0010357	0.0046359	89
NT5C3B	0.0012457	0.0055712	104
CLCA4B	0.0014833	0.0065625	126
ZDHHC6	0.0019022	0.0083518	156
VMN2R23	0.0020242	0.0088473	166
4933427G17RIK	0.0020832	0.0058784	173
PDHB	0.0022162	0.0096519	184
CC2D1A	0.0024625	0.010679	213
FAM227A	0.0025656	0.0091141	219
ACAP1	0.0027389	0.011835	236
OLFR1329	0.0033848	0.014431	274
KBTBD4	0.0038236	0.016166	309
BANF2	0.0039947	0.016863	317
EZR	0.0043667	0.018347	345
CYP2C44	0.0046167	0.019356	360
FASN	0.0046994	0.019698	368
ARF6	0.0048694	0.020382	378
UBE4B	0.0049767	0.020805	384
1700003F12RIK	0.004995	0.020868	386
MANBAL	0.0050456	0.021069	394
KLRB1C	0.0051075	0.021311	400
VMP1	0.0051499	0.021475	404
RNF40	0.0051739	0.021566	405
SMAGP	0.0055088	0.022886	434
CLDN12	0.0056568	0.023459	443
ASPDH	0.005922	0.024494	464
ZFP184	0.0059677	0.02467	471
WDR11	0.0061171	0.025245	480
NF2	0.0061809	0.025477	484
KLRA4	0.0062286	0.025657	491
ENPP4	0.0064157	0.026344	509
SLIRP	0.006432	0.02205	510
TMEM251	0.0065568	0.026889	519
ITSN2	0.0065876	0.022558	522
3425401B19RIK	0.0066402	0.02274	524
SEC61G	0.0071281	0.029029	553
PPFIA3	0.0073156	0.024905	568
S100A1	0.0074446	0.030207	579
WT1	0.007775	0.031404	603
GSTCD	0.0078668	0.031748	610
4930591A17RIK	0.0085031	0.02863	664
GM13051	0.0086257	0.034628	671
MESDC1	0.0090823	0.03622	706
SLC5A8	0.0097385	0.038677	739
PRKCD	0.010552	0.041656	788
4930513O06RIK	0.010837	0.042632	805
HEATR9	0.011142	0.037023	828
FGFBP1	0.011222	0.044045	833
HBB-BS	0.011372	0.044558	840
SPATA2L	0.011687	0.04569	859
SPG11	0.011827	0.04619	867
RGS11	0.011956	0.046649	873
SCD4	0.011969	0.046692	877
RNF152	0.0121	0.047185	889
UAP1	0.01215	0.04013	894
SNCA	0.012331	0.04801	910
A230046K03RIK	0.01437	0.046994	1039
PRAMEF12	0.014713	0.048048	1054
