# Supplementary material for: ABCC4 impairs the clearance of plasma LDL cholesterol through suppressing LDLR expression in the liver
Source: Commun Biol. 2025 Oct 2;8:1414. doi: 10.1038/s42003-025-08818-x (PMC12491593; doi:10.1038/s42003-025-08818-x)
Supplement: Supplementary file 4 — Supplementary Data 1 to Supplementary Data 6 [file 42003_2025_8818_MOESM4_ESM.zip › Supplementary Data 5.xlsx]

## Sheet: Sheet1
gene_id	gene_name	log2(fc)	pval	regulation
ENSMUSG00000024087	Cyp1b1	4.55564	0	up
ENSMUSG00000029371	Cxcl5	2.79217	0	up
ENSMUSG00000020473	Aebp1	5.35068	0	up
ENSMUSG00000027656	Ccn5	5.13274	1.28563e-252	up
ENSMUSG00000027800	Tm4sf1	4.49727	2.22835e-214	up
ENSMUSG00000024053	Emilin2	5.70331	1.29683e-169	up
ENSMUSG00000044533	Rps2	1.61186	2.81977e-169	up
ENSMUSG00000029380	Cxcl1	2.19649	1.40303e-162	up
ENSMUSG00000026586	Prrx1	5.41153	1.39296e-156	up
ENSMUSG00000031375	Bgn	2.90431	4.43375e-153	up
ENSMUSG00000029581	Fscn1	4.38619	2.88739e-151	up
ENSMUSG00000024066	Xdh	3.34114	1.00814e-142	up
ENSMUSG00000029661	Col1a2	2.88799	9.03524e-138	up
ENSMUSG00000050359	Sprr1a	-1.57105	7.4485e-134	down
ENSMUSG00000105987	AI506816	3.41808	2.12743e-129	up
ENSMUSG00000022146	Osmr	4.22323	1.10189e-124	up
ENSMUSG00000061353	Cxcl12	2.93346	1.60938e-123	up
ENSMUSG00000001119	Col6a1	3.30968	2.12219e-116	up
ENSMUSG00000032849	Abcc4	-1.00914	3.47018e-113	down
ENSMUSG00000019102	Aldh3a1	4.82739	5.82239e-107	up
ENSMUSG00000054263	Lifr	4.46575	2.54894e-103	up
ENSMUSG00000064080	Fbln2	1.30102	3.8099e-95	up
ENSMUSG00000049001	Ndnf	3.6294	5.36637e-95	up
ENSMUSG00000023830	Igf2r	1.93554	4.09466e-87	up
ENSMUSG00000035356	Nfkbiz	1.50151	2.66913e-86	up
ENSMUSG00000023169	Slc38a1	3.70386	8.50923e-82	up
ENSMUSG00000001555	Fkbp10	4.44359	2.12538e-80	up
ENSMUSG00000017969	Ptgis	3.84416	4.94961e-79	up
ENSMUSG00000025017	Pik3ap1	1.66033	8.94978e-79	up
ENSMUSG00000025743	Sdc3	3.53127	1.44149e-76	up
ENSMUSG00000038058	Nod1	4.23104	8.49474e-74	up
ENSMUSG00000025492	Ifitm3	3.25627	7.32181e-72	up
ENSMUSG00000042677	Zc3h12a	1.74641	7.53308e-72	up
ENSMUSG00000046841	Ckap4	3.68086	1.9205e-70	up
ENSMUSG00000028184	Adgrl2	4.155	6.19934e-69	up
ENSMUSG00000053279	Aldh1a1	-1.07491	1.43663e-68	down
ENSMUSG00000048376	F2r	2.80167	1.2541e-67	up
ENSMUSG00000035385	Ccl2	1.03556	1.30958e-66	up
ENSMUSG00000026193	Fn1	0.867326	1.98882e-66	up
ENSMUSG00000029163	Emilin1	3.79545	3.17704e-65	up
ENSMUSG00000016024	Lbp	1.18243	5.88203e-64	up
ENSMUSG00000033327	Tnxb	-0.993647	4.94335e-62	down
ENSMUSG00000037411	Serpine1	-1.27912	5.02021e-61	down
ENSMUSG00000022231	Sema5a	4.07492	1.64008e-60	up
ENSMUSG00000024529	Lox	3.03906	7.06603e-59	up
ENSMUSG00000000184	Ccnd2	1.34202	3.47969e-58	up
ENSMUSG00000027204	Fbn1	2.57128	7.27842e-53	up
ENSMUSG00000020674	Pxdn	3.31409	1.47611e-52	up
ENSMUSG00000019139	Isyna1	2.84596	3.03085e-52	up
ENSMUSG00000001995	Sipa1l2	3.68268	2.21826e-50	up
ENSMUSG00000030123	Plxnd1	1.73167	5.79592e-50	up
ENSMUSG00000051817	Sox12	4.1209	2.14137e-49	up
ENSMUSG00000040133	Gpr176	4.84644	2.90386e-48	up
ENSMUSG00000018340	Anxa6	1.75923	4.08309e-48	up
ENSMUSG00000029304	Spp1	-0.759038	4.92828e-48	down
ENSMUSG00000014599	Csf1	0.651591	1.36933e-45	up
ENSMUSG00000020900	Myh10	2.90056	1.90393e-45	up
ENSMUSG00000030022	Adamts9	5.11659	2.3256e-45	up
ENSMUSG00000022995	Enah	3.12742	1.27855e-44	up
ENSMUSG00000001506	Col1a1	3.9031	1.304e-44	up
ENSMUSG00000000628	Hk2	2.34483	3.62875e-44	up
ENSMUSG00000048988	Elfn1	5.14358	4.83792e-44	up
ENSMUSG00000052957	Gas1	4.70369	8.18208e-44	up
ENSMUSG00000036103	Colec12	3.10556	1.80969e-43	up
ENSMUSG00000055301	Adh7	-0.672168	2.04234e-43	down
ENSMUSG00000029379	Cxcl3	1.39542	3.07067e-43	up
ENSMUSG00000072941	Sod3	2.73461	1.07621e-42	up
ENSMUSG00000023122	Sult1c2	0.978395	4.93104e-42	up
ENSMUSG00000033420	Antxr1	2.91681	9.15768e-41	up
ENSMUSG00000038872	Zfhx3	4.67768	1.20913e-40	up
ENSMUSG00000019539	Rcn3	3.65228	1.88053e-40	up
ENSMUSG00000051439	Cd14	0.680743	2.32639e-38	up
ENSMUSG00000026166	Ccl20	1.358	1.38593e-37	up
ENSMUSG00000065954	Tacc1	2.43228	1.53495e-37	up
ENSMUSG00000034220	Gpc1	3.49039	2.14594e-37	up
ENSMUSG00000031626	Sorbs2	-0.50306	2.9189e-36	down
ENSMUSG00000033965	Slc16a2	3.48346	1.57992e-35	up
ENSMUSG00000022261	Sdc2	3.06658	1.78447e-35	up
ENSMUSG00000037440	Vnn1	1.34043	2.60905e-35	up
ENSMUSG00000040249	Lrp1	0.546722	2.62376e-34	up
ENSMUSG00000024620	Pdgfrb	2.79918	3.21129e-34	up
ENSMUSG00000047747	Rnf150	3.56019	4.23754e-34	up
ENSMUSG00000031441	Atp11a	2.07771	7.97367e-34	up
ENSMUSG00000022665	Ccdc80	1.06329	2.66793e-33	up
ENSMUSG00000022297	Fzd6	3.66295	4.13121e-33	up
ENSMUSG00000025329	Padi1	-0.747739	5.11563e-33	down
ENSMUSG00000029810	Tmem176b	0.445264	1.14511e-32	up
ENSMUSG00000002900	Lamb1	2.00172	2.94266e-32	up
ENSMUSG00000026837	Col5a1	2.69674	1.33232e-31	up
ENSMUSG00000056025	Clca3a1	3.30306	2.72342e-31	up
ENSMUSG00000030268	Bcat1	3.47059	6.99467e-31	up
ENSMUSG00000032431	Crtap	3.47442	1.80422e-30	up
ENSMUSG00000028927	Padi2	-0.575865	2.84153e-30	down
ENSMUSG00000021614	Vcan	2.43495	4.35978e-30	up
ENSMUSG00000062380	Tubb3	3.53476	5.64741e-30	up
ENSMUSG00000037033	Clca3b	2.44109	7.06717e-30	up
ENSMUSG00000022754	Tmem45a	4.35663	1.33099e-29	up
ENSMUSG00000037936	Scarb1	2.89467	2.11787e-29	up
ENSMUSG00000021728	Emb	2.69531	3.85185e-29	up
ENSMUSG00000044674	Fzd1	2.84037	6.44344e-29	up
ENSMUSG00000075254	Heg1	2.33423	1.35554e-28	up
ENSMUSG00000048387	Osr1	5.54975	1.44634e-28	up
ENSMUSG00000033880	Lgals3bp	-0.650765	5.23894e-28	down
ENSMUSG00000024691	Fam111a	3.28744	6.50191e-28	up
ENSMUSG00000022306	Zfpm2	4.07808	6.72708e-28	up
ENSMUSG00000054469	Lclat1	2.38879	2.3003e-27	up
ENSMUSG00000045045	Lrfn4	3.78477	4.81596e-27	up
ENSMUSG00000051331	Cacna1c	3.96367	7.00703e-27	up
ENSMUSG00000027962	Vcam1	0.760971	8.12224e-27	up
ENSMUSG00000051048	P4ha3	4.22585	1.2334e-26	up
ENSMUSG00000061186	Sfmbt2	5.0812	5.3467e-26	up
ENSMUSG00000062184	Hs6st2	3.25349	6.00259e-26	up
ENSMUSG00000028402	Mpdz	3.35863	1.67847e-25	up
ENSMUSG00000029126	Nsg1	4.79281	3.7389e-25	up
ENSMUSG00000035357	Pdzrn3	3.37088	4.53986e-25	up
ENSMUSG00000005973	Rcn1	3.38588	6.63259e-25	up
ENSMUSG00000032374	Plod2	3.78057	7.41996e-25	up
ENSMUSG00000020044	Timp3	1.83875	7.98424e-25	up
ENSMUSG00000013236	Ptprs	0.739663	8.09514e-25	up
ENSMUSG00000028885	Smpdl3b	6.21456	8.43711e-25	up
ENSMUSG00000056724	Nbeal2	-0.406633	9.33609e-25	down
ENSMUSG00000025950	Idh1	0.530635	1.45739e-24	up
ENSMUSG00000022367	Has2	6.63503	1.55236e-24	up
ENSMUSG00000011256	Adam19	3.11186	2.01973e-24	up
ENSMUSG00000031596	Slc7a2	4.4704	2.77017e-24	up
ENSMUSG00000051177	Plcb1	3.39984	5.05346e-24	up
ENSMUSG00000053965	Pde5a	2.84576	5.32099e-24	up
ENSMUSG00000036545	Adamts2	2.38611	8.99574e-24	up
ENSMUSG00000017667	Zfp334	4.74695	1.43394e-23	up
ENSMUSG00000060938	Rpl26	0.647086	2.74419e-23	up
ENSMUSG00000031584	Gsr	-0.450579	2.81443e-23	down
ENSMUSG00000022265	Ank	-0.37915	3.62497e-23	down
ENSMUSG00000092060	Bend4	4.54112	3.77361e-23	up
ENSMUSG00000026483	Fam129a	2.04283	6.30014e-23	up
ENSMUSG00000028464	Tpm2	2.63497	6.57394e-23	up
ENSMUSG00000017057	Il13ra1	3.22181	8.14283e-23	up
ENSMUSG00000033287	Kctd17	3.65348	8.15698e-23	up
ENSMUSG00000055485	Soga1	3.10238	1.03092e-22	up
ENSMUSG00000058070	Eml1	3.47266	2.10742e-22	up
ENSMUSG00000017446	C1qtnf1	2.81901	2.71008e-22	up
ENSMUSG00000031523	Dlc1	2.21929	6.54831e-22	up
ENSMUSG00000017756	Slc12a7	-0.427361	7.09625e-22	down
ENSMUSG00000034981	Parm1	-0.395942	7.27714e-22	down
ENSMUSG00000029201	Ugdh	-0.318998	8.43131e-22	down
ENSMUSG00000039476	Prrx2	5.23913	1.10765e-21	up
ENSMUSG00000038244	Mical2	0.546855	1.17233e-21	up
ENSMUSG00000023972	Ptk7	2.96408	1.42209e-21	up
ENSMUSG00000049436	Upk1b	-0.655627	1.49779e-21	down
ENSMUSG00000054555	Adam12	2.29708	2.45531e-21	up
ENSMUSG00000020099	Unc5b	-0.430674	2.80087e-21	down
ENSMUSG00000038141	Tmem181a	3.61811	3.18598e-21	up
ENSMUSG00000048337	Npy4r	4.11813	5.6891e-21	up
ENSMUSG00000019997	Ccn2	-0.506222	6.26354e-21	down
ENSMUSG00000027253	Lrp4	3.40415	6.39295e-21	up
ENSMUSG00000033170	Card10	-0.40872	1.02473e-20	down
ENSMUSG00000064043	Trerf1	3.50715	1.43761e-20	up
ENSMUSG00000020644	Id2	-0.390077	1.51091e-20	down
ENSMUSG00000074934	Grem1	4.88513	1.77573e-20	up
ENSMUSG00000029108	Pcdh7	2.97139	3.66142e-20	up
ENSMUSG00000074415	Mir100hg	4.01134	5.98506e-20	up
ENSMUSG00000023367	Tmem176a	0.419266	9.28003e-20	up
ENSMUSG00000070044	Fam149a	-0.340344	9.79207e-20	down
ENSMUSG00000021994	Wnt5a	3.70702	1.12147e-19	up
ENSMUSG00000003051	Elf3	0.807533	1.17099e-19	up
ENSMUSG00000071547	Nt5dc2	0.605277	1.55912e-19	up
ENSMUSG00000092035	Peg10	5.06092	1.98501e-19	up
ENSMUSG00000021318	Gli3	2.53688	2.25013e-19	up
ENSMUSG00000038539	Atf5	-0.427551	2.75982e-19	down
ENSMUSG00000078566	Bnip3	0.993338	3.42773e-19	up
ENSMUSG00000030319	Cand2	4.00672	5.69076e-19	up
ENSMUSG00000034520	Gjc1	3.63223	1.25537e-18	up
ENSMUSG00000040596	Pogk	3.00603	1.33241e-18	up
ENSMUSG00000029070	Mxra8	2.4735	2.92915e-18	up
ENSMUSG00000021950	Anxa8	0.351722	3.37486e-18	up
ENSMUSG00000041347	Bdkrb1	5.50557	4.21556e-18	up
ENSMUSG00000078952	Lncenc1	-0.3177	4.40363e-18	down
ENSMUSG00000048758	Rpl29	0.955848	6.11837e-18	up
ENSMUSG00000022425	Enpp2	2.52101	6.7768e-18	up
ENSMUSG00000025932	Eya1	2.59294	1.77629e-17	up
ENSMUSG00000037709	Fam13a	0.918724	2.3856e-17	up
ENSMUSG00000028217	Cdh17	0.380933	2.58344e-17	up
ENSMUSG00000010095	Slc3a2	-0.467873	2.80157e-17	down
ENSMUSG00000014776	Nol3	3.33579	3.68322e-17	up
ENSMUSG00000001131	Timp1	0.864042	3.7415e-17	up
ENSMUSG00000034612	Chst11	2.83169	4.00544e-17	up
ENSMUSG00000020695	Mrc2	2.43006	6.04933e-17	up
ENSMUSG00000004951	Hspb1	2.96874	6.93382e-17	up
ENSMUSG00000038415	Foxq1	-0.684602	9.56165e-17	down
ENSMUSG00000024597	Slc12a2	0.476981	1.04308e-16	up
ENSMUSG00000026620	Mark1	2.56246	1.0478e-16	up
ENSMUSG00000050295	Foxc1	5.14041	1.059e-16	up
ENSMUSG00000024810	Il33	0.548994	1.22186e-16	up
ENSMUSG00000032281	Acsbg1	-1.00174	1.36335e-16	down
ENSMUSG00000006369	Fbln1	2.97945	1.52874e-16	up
ENSMUSG00000027230	Creb3l1	3.0256	2.02754e-16	up
ENSMUSG00000021109	Hif1a	0.502281	2.14572e-16	up
ENSMUSG00000110631	Gm42047	0.55763	2.1829e-16	up
ENSMUSG00000024940	Ltbp3	-0.298087	2.41804e-16	down
ENSMUSG00000079560	Hoxa3	5.64096	2.55597e-16	up
ENSMUSG00000035373	Ccl7	2.45912	5.86827e-16	up
ENSMUSG00000074063	Osgin1	-0.464343	6.50014e-16	down
ENSMUSG00000017009	Sdc4	0.377475	7.21246e-16	up
ENSMUSG00000001663	Gstt1	3.0451	1.2217e-15	up
ENSMUSG00000031963	Bmper	3.06459	1.29089e-15	up
ENSMUSG00000086503	Xist	2.72189	1.29838e-15	up
ENSMUSG00000032226	Gcnt3	-0.60216	1.36544e-15	down
ENSMUSG00000027868	Tbx15	12.7195	1.68426e-15	up
ENSMUSG00000020844	Nxn	1.11965	1.73778e-15	up
ENSMUSG00000008668	Rps18	0.510768	4.38199e-15	up
ENSMUSG00000112963	Gm6093	12.7695	4.54538e-15	up
ENSMUSG00000051950	B3glct	3.29188	5.24849e-15	up
ENSMUSG00000008540	Mgst1	1.16491	5.35132e-15	up
ENSMUSG00000029718	Pcolce	0.384509	6.42048e-15	up
ENSMUSG00000022150	Dab2	0.799013	7.41345e-15	up
ENSMUSG00000072964	Bhlhb9	3.64692	8.28201e-15	up
ENSMUSG00000033436	Armcx2	3.68003	9.61118e-15	up
ENSMUSG00000022305	Lrp12	3.26148	1.34345e-14	up
ENSMUSG00000038482	Tfdp1	-0.30726	1.39606e-14	down
ENSMUSG00000042810	Krba1	4.27827	1.92552e-14	up
ENSMUSG00000063605	Ccdc102a	3.80907	1.96233e-14	up
ENSMUSG00000042439	Zfp532	3.28372	1.96525e-14	up
ENSMUSG00000054008	Ndst1	-0.264787	2.15788e-14	down
ENSMUSG00000031563	Wwc2	-0.327785	2.64333e-14	down
ENSMUSG00000024043	Arhgap28	4.90746	3.96462e-14	up
ENSMUSG00000034227	Foxj1	-0.690321	4.07448e-14	down
ENSMUSG00000032334	Loxl1	2.008	5.2731e-14	up
ENSMUSG00000037185	Krt80	-0.476042	6.5024e-14	down
ENSMUSG00000090066	1110002E22Rik	-0.469915	6.87277e-14	down
ENSMUSG00000015133	Lrrk1	-0.340689	8.33772e-14	down
ENSMUSG00000042349	Ikbke	0.574652	9.16106e-14	up
ENSMUSG00000047180	Neurl3	0.946181	1.09943e-13	up
ENSMUSG00000050370	Ch25h	5.47324	1.1354e-13	up
ENSMUSG00000039202	Abhd2	-0.237829	1.14917e-13	down
ENSMUSG00000057193	Slc44a2	0.44302	1.17751e-13	up
ENSMUSG00000028766	Alpl	3.04342	1.27141e-13	up
ENSMUSG00000047139	Cd24a	-0.233064	1.41668e-13	down
ENSMUSG00000070691	Runx3	3.80033	2.1444e-13	up
ENSMUSG00000049532	Sall2	3.68259	2.47752e-13	up
ENSMUSG00000021025	Nfkbia	0.672882	3.95227e-13	up
ENSMUSG00000029082	Bst1	-0.915597	4.27553e-13	down
ENSMUSG00000017144	Rnd3	0.590525	4.484e-13	up
ENSMUSG00000024766	Lipo3	3.59204	4.89377e-13	up
ENSMUSG00000031446	Cul4a	-0.292387	6.16302e-13	down
ENSMUSG00000038894	Irs2	-0.44074	6.27139e-13	down
ENSMUSG00000022816	Fstl1	1.59997	6.2985e-13	up
ENSMUSG00000027801	Tm4sf4	-0.308111	6.59258e-13	down
ENSMUSG00000005958	Ephb3	3.60882	7.43189e-13	up
ENSMUSG00000024027	Glp1r	4.03811	8.13581e-13	up
ENSMUSG00000039959	Hip1	0.661534	8.8316e-13	up
ENSMUSG00000029381	Shroom3	1.55805	9.98092e-13	up
ENSMUSG00000032548	Slco2a1	-0.24431	1.08425e-12	down
ENSMUSG00000041556	Fbxo2	1.32453	1.10709e-12	up
ENSMUSG00000023017	Asic1	0.909249	1.26351e-12	up
ENSMUSG00000032348	Gsta4	0.587548	1.434e-12	up
ENSMUSG00000031075	Ano1	-0.300495	1.46198e-12	down
ENSMUSG00000004631	Sgce	2.89162	1.66836e-12	up
ENSMUSG00000013367	Iglon5	5.4939	2.44008e-12	up
ENSMUSG00000001507	Itga3	-0.264873	2.44436e-12	down
ENSMUSG00000020601	Trib2	2.55245	2.60487e-12	up
ENSMUSG00000027339	Rassf2	1.60596	2.99703e-12	up
ENSMUSG00000032372	Plscr2	-0.322153	3.1465e-12	down
ENSMUSG00000026494	Kif26b	4.35181	3.43238e-12	up
ENSMUSG00000046186	Cd109	2.82904	3.43273e-12	up
ENSMUSG00000034463	Scara3	2.41022	7.31396e-12	up
ENSMUSG00000018425	Dhx40	1.2967	7.98782e-12	up
ENSMUSG00000071540	3425401B19Rik	4.64602	8.56439e-12	up
ENSMUSG00000033161	Atp1a1	-0.215943	1.02315e-11	down
ENSMUSG00000020241	Col6a2	3.25039	1.34017e-11	up
ENSMUSG00000027797	Dclk1	3.66487	1.38762e-11	up
ENSMUSG00000020902	Ntn1	1.82775	1.63469e-11	up
ENSMUSG00000031537	Ikbkb	-0.367894	1.70795e-11	down
ENSMUSG00000040260	Daam2	2.19645	1.89831e-11	up
ENSMUSG00000028583	Pdpn	2.63912	1.91043e-11	up
ENSMUSG00000047557	Lxn	2.67474	2.07616e-11	up
ENSMUSG00000031875	Cmtm3	2.73358	2.53916e-11	up
ENSMUSG00000027994	Mcub	3.06556	2.5779e-11	up
ENSMUSG00000028776	Tinagl1	-0.352034	2.81284e-11	down
ENSMUSG00000032419	Tbx18	11.2081	3.89069e-11	up
ENSMUSG00000023906	Cldn6	-0.303462	4.28338e-11	down
ENSMUSG00000006219	Fblim1	-0.365604	4.37188e-11	down
ENSMUSG00000090523	Gypc	3.13092	4.54276e-11	up
ENSMUSG00000001665	Gstt3	3.37655	4.73532e-11	up
ENSMUSG00000022144	Gdnf	2.62221	5.03848e-11	up
ENSMUSG00000036273	Lrrk2	1.8823	5.13622e-11	up
ENSMUSG00000028527	Ak4	4.39941	5.26403e-11	up
ENSMUSG00000049521	Cdc42ep1	-0.258486	5.83723e-11	down
ENSMUSG00000004040	Stat3	0.440326	6.8565e-11	up
ENSMUSG00000028494	Plin2	-0.286712	6.98783e-11	down
ENSMUSG00000038267	Slc22a23	-0.335426	7.04608e-11	down
ENSMUSG00000000957	Mmp14	-0.312847	7.5999e-11	down
ENSMUSG00000031578	Mak16	-0.292357	8.63917e-11	down
ENSMUSG00000039814	Xkr5	6.21088	9.1724e-11	up
ENSMUSG00000031273	Col4a6	0.680518	9.29493e-11	up
ENSMUSG00000024164	C3	0.587652	9.92262e-11	up
ENSMUSG00000025075	Habp2	-0.283231	1.02568e-10	down
ENSMUSG00000029913	Prdm5	4.92099	1.02987e-10	up
ENSMUSG00000038545	Cul7	0.487682	1.11557e-10	up
ENSMUSG00000001642	Akr1b3	0.263489	1.18239e-10	up
ENSMUSG00000029401	Rilpl2	0.554821	1.64563e-10	up
ENSMUSG00000038456	Dennd2a	3.02521	1.72125e-10	up
ENSMUSG00000082286	Pisd-ps1	-0.371028	1.86976e-10	down
ENSMUSG00000003382	Etv3	0.498701	1.91987e-10	up
ENSMUSG00000037379	Spon2	-0.538873	1.95178e-10	down
ENSMUSG00000005836	Gata6	2.31844	2.54503e-10	up
ENSMUSG00000036309	Skp1a	0.342125	2.59908e-10	up
ENSMUSG00000015937	Macroh2a1	-0.24886	2.89531e-10	down
ENSMUSG00000050627	Gpd1l	-0.302542	3.1593e-10	down
ENSMUSG00000031877	Ces2g	0.857266	3.24019e-10	up
ENSMUSG00000026335	Pam	0.251293	4.04875e-10	up
ENSMUSG00000048572	Tmem252	-1.14717	4.43259e-10	down
ENSMUSG00000031070	Mrgprf	4.38313	5.10324e-10	up
ENSMUSG00000037656	Slc20a2	-0.316837	5.2808e-10	down
ENSMUSG00000030074	Gxylt2	3.99516	5.73045e-10	up
ENSMUSG00000010751	Tnfrsf22	-0.353319	5.87535e-10	down
ENSMUSG00000096054	Syne1	0.481697	6.06736e-10	up
ENSMUSG00000037035	Inhbb	-0.447879	6.25541e-10	down
ENSMUSG00000019779	Frk	0.853898	6.30398e-10	up
ENSMUSG00000023832	Acat2	0.314542	6.66619e-10	up
ENSMUSG00000037613	Tnfrsf23	-0.472516	7.36555e-10	down
ENSMUSG00000035232	Pdk3	1.42517	7.38318e-10	up
ENSMUSG00000048332	Lhfp	1.79695	7.45161e-10	up
ENSMUSG00000032577	Mapkapk3	2.75056	8.02488e-10	up
ENSMUSG00000036990	Otud4	-0.278194	8.1408e-10	down
ENSMUSG00000031284	Pak3	3.22354	9.96375e-10	up
ENSMUSG00000036256	Igfbp7	-0.343624	9.99059e-10	down
ENSMUSG00000025068	Gsto1	-0.2448	1.08538e-09	down
ENSMUSG00000031770	Herpud1	0.245663	1.08841e-09	up
ENSMUSG00000098050	Gm5345	5.23259	1.17541e-09	up
ENSMUSG00000024425	Ndfip1	-0.304795	1.17635e-09	down
ENSMUSG00000021509	Slc25a48	-0.618988	1.21224e-09	down
ENSMUSG00000023150	Ivns1abp	-0.197118	1.23444e-09	down
ENSMUSG00000003411	Rab3b	-0.672125	1.35592e-09	down
ENSMUSG00000022505	Emp2	1.66481	1.39362e-09	up
ENSMUSG00000055044	Pdlim1	2.35876	1.39724e-09	up
ENSMUSG00000078636	Gm7336	0.284503	1.43301e-09	up
ENSMUSG00000056313	Tcim	-0.466712	1.47038e-09	down
ENSMUSG00000068699	Flnc	0.368178	1.52994e-09	up
ENSMUSG00000030096	Slc6a6	-0.222164	1.70381e-09	down
ENSMUSG00000031024	Denn2b	0.479234	1.70966e-09	up
ENSMUSG00000014704	Hoxa2	12.157	1.81173e-09	up
ENSMUSG00000021831	Ero1l	0.395959	1.846e-09	up
ENSMUSG00000032363	Adamts7	4.26266	2.00373e-09	up
ENSMUSG00000024304	Cdh2	-0.215271	2.38537e-09	down
ENSMUSG00000005397	Nid1	1.11902	2.46933e-09	up
ENSMUSG00000028970	Abcb1b	0.774249	2.87915e-09	up
ENSMUSG00000030257	Srgap3	1.61817	2.96457e-09	up
ENSMUSG00000062012	Zfp13	4.65088	3.03471e-09	up
ENSMUSG00000003518	Dusp3	-0.324802	3.07041e-09	down
ENSMUSG00000055172	C1ra	0.489141	3.47823e-09	up
ENSMUSG00000019124	Scrn1	2.17014	3.85948e-09	up
ENSMUSG00000028060	Khdc4	-0.307713	3.99036e-09	down
ENSMUSG00000097636	Mirt1	-0.691093	4.16875e-09	down
ENSMUSG00000054889	Dsp	-0.194662	4.39961e-09	down
ENSMUSG00000045672	Col27a1	-0.292138	4.76603e-09	down
ENSMUSG00000061724	Gm2423	0.749168	5.04387e-09	up
ENSMUSG00000115293	Gm49333	11.1702	5.32127e-09	up
ENSMUSG00000006932	Ctnnb1	0.223571	5.50369e-09	up
ENSMUSG00000078300	Gm2606	0.292988	5.64936e-09	up
ENSMUSG00000049971	Glt1d1	10.6104	5.68645e-09	up
ENSMUSG00000031799	Tpm4	-0.183876	6.0414e-09	down
ENSMUSG00000040600	Eps8l3	1.50145	6.08508e-09	up
ENSMUSG00000028082	Sh3d19	-0.229829	6.17442e-09	down
ENSMUSG00000109061	Gm49320	11.5963	6.27009e-09	up
ENSMUSG00000030522	Mtmr10	-0.252143	6.55902e-09	down
ENSMUSG00000027134	Lpcat4	0.283991	6.63408e-09	up
ENSMUSG00000037060	Cavin3	2.78551	6.71981e-09	up
ENSMUSG00000031320	Rps4x	0.212714	6.74997e-09	up
ENSMUSG00000042988	Notum	11.4803	7.37866e-09	up
ENSMUSG00000033581	Igf2bp2	0.356825	7.89309e-09	up
ENSMUSG00000028226	Mmp16	5.61273	8.38757e-09	up
ENSMUSG00000031565	Fgfr1	3.31881	8.91538e-09	up
ENSMUSG00000034917	Tjp3	10.8229	1.03138e-08	up
ENSMUSG00000039943	Plcb4	2.8818	1.03768e-08	up
ENSMUSG00000043716	Rpl7	0.328209	1.10587e-08	up
ENSMUSG00000028599	Tnfrsf1b	0.652112	1.24432e-08	up
ENSMUSG00000046329	Slc25a23	0.354569	1.26541e-08	up
ENSMUSG00000072235	Tuba1a	-0.248611	1.43714e-08	down
ENSMUSG00000072214	Septin5	1.06927	1.4859e-08	up
ENSMUSG00000019122	Ccl9	-0.643347	1.63554e-08	down
ENSMUSG00000004562	Arhgef40	0.336257	1.63642e-08	up
ENSMUSG00000022037	Clu	-0.320303	1.68111e-08	down
ENSMUSG00000071637	Cebpd	1.31274	1.74567e-08	up
ENSMUSG00000031400	G6pdx	0.438185	1.83552e-08	up
ENSMUSG00000031545	Gpat4	-0.215124	1.84625e-08	down
ENSMUSG00000020654	Adcy3	1.51186	1.86935e-08	up
ENSMUSG00000028780	Sema3c	0.448997	1.87988e-08	up
ENSMUSG00000030393	Zik1	10.744	1.88909e-08	up
ENSMUSG00000069806	Cacng7	2.45124	1.9e-08	up
ENSMUSG00000043067	Dpy19l1	0.354917	1.93633e-08	up
ENSMUSG00000033278	Ptprm	2.15724	1.99561e-08	up
ENSMUSG00000019851	Perp	-0.290417	2.13894e-08	down
ENSMUSG00000043903	Zfp469	4.34118	2.41692e-08	up
ENSMUSG00000024548	Setbp1	1.9451	2.43934e-08	up
ENSMUSG00000003316	Glg1	0.238011	2.57225e-08	up
ENSMUSG00000032702	Kank1	1.27209	2.78019e-08	up
ENSMUSG00000097248	Gm2694	10.0134	2.80746e-08	up
ENSMUSG00000030748	Il4ra	0.429304	3.11722e-08	up
ENSMUSG00000025790	Slco3a1	0.295591	3.15738e-08	up
ENSMUSG00000001300	Efnb2	-0.270597	3.28558e-08	down
ENSMUSG00000068267	Cenpb	0.302998	3.36962e-08	up
ENSMUSG00000024424	Ttc39c	2.94901	3.43646e-08	up
ENSMUSG00000053581	Zfand2a	-0.329029	3.52808e-08	down
ENSMUSG00000052751	Repin1	2.8554	3.55887e-08	up
ENSMUSG00000025473	Adam8	-0.516556	3.57095e-08	down
ENSMUSG00000026167	Wnt10a	0.276232	4.16987e-08	up
ENSMUSG00000053101	Gpr141	-2.66521	4.25917e-08	down
ENSMUSG00000030208	Emp1	-0.274978	4.26449e-08	down
ENSMUSG00000031803	B3gnt3	-0.326682	4.53994e-08	down
ENSMUSG00000017697	Ada	0.980082	4.73273e-08	up
ENSMUSG00000031628	Casp3	-0.263362	4.7702e-08	down
ENSMUSG00000024371	C2	0.367239	5.1049e-08	up
ENSMUSG00000033684	Qsox1	0.2921	5.14086e-08	up
ENSMUSG00000035621	Midn	-0.256564	5.19095e-08	down
ENSMUSG00000006373	Pgrmc1	-0.278446	5.23854e-08	down
ENSMUSG00000020520	Galnt10	-0.257361	5.36925e-08	down
ENSMUSG00000071552	Tigit	-0.535232	5.37885e-08	down
ENSMUSG00000005320	Fgfr4	-0.485968	5.65041e-08	down
ENSMUSG00000044795	Cyb5d1	0.753823	5.65137e-08	up
ENSMUSG00000034928	Rnf44	-0.21759	6.04412e-08	down
ENSMUSG00000021281	Tnfaip2	0.881133	6.26342e-08	up
ENSMUSG00000038552	Fndc4	1.03451	7.09878e-08	up
ENSMUSG00000035783	Acta2	1.23897	7.29291e-08	up
ENSMUSG00000039103	Nexn	2.58668	7.31145e-08	up
ENSMUSG00000081221	Gm14760	0.268215	7.41636e-08	up
ENSMUSG00000025265	Fgd1	3.74411	7.63668e-08	up
ENSMUSG00000025225	Nfkb2	0.209346	7.73175e-08	up
ENSMUSG00000002227	Mov10	0.45646	8.09317e-08	up
ENSMUSG00000017781	Pitpna	-0.233708	8.24179e-08	down
ENSMUSG00000029131	Dnajb6	-0.336771	8.80429e-08	down
ENSMUSG00000038732	Mboat1	-0.265805	8.80928e-08	down
ENSMUSG00000085795	Zfp703	-0.467431	9.06994e-08	down
ENSMUSG00000000489	Pdgfb	-0.319602	9.62729e-08	down
ENSMUSG00000027293	Ehd4	-0.268347	9.72681e-08	down
ENSMUSG00000044162	Tnip3	1.17754	1.0222e-07	up
ENSMUSG00000056220	Pla2g4a	2.38689	1.0366e-07	up
ENSMUSG00000111271	Gm48127	13.044	1.04339e-07	up
ENSMUSG00000092412	Gm20507	11.4328	1.04853e-07	up
ENSMUSG00000021476	Habp4	-0.343798	1.05886e-07	down
ENSMUSG00000026872	Zeb2	1.34423	1.06317e-07	up
ENSMUSG00000013698	Pea15a	-0.22197	1.12403e-07	down
ENSMUSG00000024909	Efemp2	0.445354	1.1568e-07	up
ENSMUSG00000020774	Aspa	0.860556	1.16831e-07	up
ENSMUSG00000028919	Arhgef19	3.13592	1.17627e-07	up
ENSMUSG00000074794	Arrdc3	-0.532055	1.23012e-07	down
ENSMUSG00000025986	Slc39a10	0.425146	1.30112e-07	up
ENSMUSG00000056445	Hoxaas2	10.5567	1.31224e-07	up
ENSMUSG00000020121	Srgap1	2.60267	1.32141e-07	up
ENSMUSG00000040594	Ranbp17	9.23051	1.32153e-07	up
ENSMUSG00000034525	Ice1	-0.251021	1.39866e-07	down
ENSMUSG00000025791	Pgm1	0.419363	1.41977e-07	up
ENSMUSG00000015341	Golga7	-0.299394	1.42322e-07	down
ENSMUSG00000039263	Npepl1	-0.333195	1.42662e-07	down
ENSMUSG00000044393	Dsg2	-0.210325	1.43691e-07	down
ENSMUSG00000030854	Ptpn5	1.73149	1.52927e-07	up
ENSMUSG00000028262	Clca3a2	10.3572	1.53816e-07	up
ENSMUSG00000029672	Fam3c	0.311138	1.57373e-07	up
ENSMUSG00000029761	Cald1	-0.248013	1.57968e-07	down
ENSMUSG00000052485	Tmem171	-0.385787	1.62308e-07	down
ENSMUSG00000024843	Chka	-0.302027	1.62309e-07	down
ENSMUSG00000049409	Prokr1	4.15561	1.67016e-07	up
ENSMUSG00000003378	Grik5	1.57359	1.92008e-07	up
ENSMUSG00000071072	Ptges3	0.290924	2.02057e-07	up
ENSMUSG00000092200	Tnxa	-1.43997	2.12775e-07	down
ENSMUSG00000032883	Acsl3	0.278985	2.14556e-07	up
ENSMUSG00000060671	Atp8b2	0.519252	2.1824e-07	up
ENSMUSG00000052105	Mtcl1	-0.228005	2.1889e-07	down
ENSMUSG00000035105	Egln3	0.408727	2.37656e-07	up
ENSMUSG00000032271	Nnmt	4.30582	2.38262e-07	up
ENSMUSG00000025810	Nrp1	0.507462	2.38292e-07	up
ENSMUSG00000033542	Arhgef5	-0.195705	2.40737e-07	down
ENSMUSG00000035274	Tpbg	5.2981	2.44176e-07	up
ENSMUSG00000021453	Gadd45g	-0.884139	2.45416e-07	down
ENSMUSG00000028348	Cavin4	11.2294	2.50879e-07	up
ENSMUSG00000016664	Pacsin2	-0.188515	2.56319e-07	down
ENSMUSG00000034485	Uaca	0.428679	2.68254e-07	up
ENSMUSG00000015474	Ppt2	-0.252527	2.73772e-07	down
ENSMUSG00000026888	Grb14	3.82002	2.76464e-07	up
ENSMUSG00000002265	Peg3	0.308108	2.83504e-07	up
ENSMUSG00000039239	Tgfb2	1.9831	2.86119e-07	up
ENSMUSG00000035828	Pim3	-0.270598	2.91665e-07	down
ENSMUSG00000026674	Ddr2	0.619345	3.15419e-07	up
ENSMUSG00000021133	Susd6	0.267887	3.15675e-07	up
ENSMUSG00000042428	Mgat3	-0.237194	3.23351e-07	down
ENSMUSG00000073557	Ppp1r12b	0.519317	3.38329e-07	up
ENSMUSG00000094708	Gm10359	0.252672	3.42067e-07	up
ENSMUSG00000021477	Ctsl	-0.221588	3.42277e-07	down
ENSMUSG00000060594	Layn	4.32574	3.56953e-07	up
ENSMUSG00000017002	Slpi	2.79921	3.62152e-07	up
ENSMUSG00000063011	Msln	-0.314954	3.62667e-07	down
ENSMUSG00000062995	Ica1	3.1456	3.77962e-07	up
ENSMUSG00000042357	Gjb5	-1.01714	3.83403e-07	down
ENSMUSG00000008206	Cers4	2.43429	3.90473e-07	up
ENSMUSG00000015837	Sqstm1	0.190257	3.97705e-07	up
ENSMUSG00000028163	Nfkb1	0.240794	3.99209e-07	up
ENSMUSG00000009630	Ppp2cb	-0.259049	4.38815e-07	down
ENSMUSG00000050192	Eif5a2	2.59149	4.4111e-07	up
ENSMUSG00000068747	Sort1	0.794158	4.58135e-07	up
ENSMUSG00000046318	Ccbe1	-0.361881	4.91744e-07	down
ENSMUSG00000026207	Speg	2.22	4.93118e-07	up
ENSMUSG00000031586	Rbpms	-0.299908	4.99303e-07	down
ENSMUSG00000024883	Rin1	-0.240279	5.00198e-07	down
ENSMUSG00000034868	Myl12b	0.230087	5.01917e-07	up
ENSMUSG00000027890	Gstm4	11.3609	5.2966e-07	up
ENSMUSG00000017493	Igfbp4	0.25029	5.43926e-07	up
ENSMUSG00000030351	Tspan11	3.5554	5.47116e-07	up
ENSMUSG00000020154	Ptprb	-0.19908	5.54556e-07	down
ENSMUSG00000078302	Foxd1	9.8406	5.67216e-07	up
ENSMUSG00000027603	Ggt7	2.03782	5.99193e-07	up
ENSMUSG00000048373	Fgfbp1	-0.360955	6.03255e-07	down
ENSMUSG00000002748	Baz1b	-0.166791	6.03808e-07	down
ENSMUSG00000030982	Vps35l	0.258939	6.46554e-07	up
ENSMUSG00000047230	Cldn2	-0.187937	6.58289e-07	down
ENSMUSG00000022026	Olfm4	1.94307	6.67042e-07	up
ENSMUSG00000041444	Arhgap32	1.7557	7.03399e-07	up
ENSMUSG00000000385	Tmprss2	0.462376	7.15607e-07	up
ENSMUSG00000027227	Sord	0.511032	7.15918e-07	up
ENSMUSG00000008193	Spib	-10.9249	7.2259e-07	down
ENSMUSG00000056468	5730596B20Rik	10.3815	7.22869e-07	up
ENSMUSG00000019880	Rspo3	1.13702	7.28889e-07	up
ENSMUSG00000076431	Sox4	-0.301759	7.33463e-07	down
ENSMUSG00000039787	Cercam	1.39705	7.37626e-07	up
ENSMUSG00000019823	Mical1	1.94331	7.56374e-07	up
ENSMUSG00000027422	Rrbp1	0.268329	7.68794e-07	up
ENSMUSG00000101188	Eif4a-ps4	0.21751	7.7722e-07	up
ENSMUSG00000029861	Fam131b	2.26575	8.22378e-07	up
ENSMUSG00000027605	Acss2	0.750656	8.24951e-07	up
ENSMUSG00000021403	Serpinb9b	-0.425379	8.35093e-07	down
ENSMUSG00000028078	Dclk2	2.77197	8.64785e-07	up
ENSMUSG00000040209	Zfp704	2.5637	8.66891e-07	up
ENSMUSG00000036181	H1f2	-0.436115	8.70896e-07	down
ENSMUSG00000039153	Runx2	-0.28796	8.91385e-07	down
ENSMUSG00000070369	Itgad	-10.163	8.95744e-07	down
ENSMUSG00000000759	Tubgcp3	-0.254999	9.03772e-07	down
ENSMUSG00000003355	Fkbp11	1.95532	9.04223e-07	up
ENSMUSG00000115149	9330188P03Rik	5.12825	9.20169e-07	up
ENSMUSG00000039997	Ifi203	1.09983	9.65017e-07	up
ENSMUSG00000061898	Rbak	2.9663	1.00235e-06	up
ENSMUSG00000031447	Lamp1	-0.139277	1.00447e-06	down
ENSMUSG00000024212	Mllt1	0.442923	1.01508e-06	up
ENSMUSG00000038146	Notch3	1.64269	1.02037e-06	up
ENSMUSG00000041548	Hspb8	-0.365355	1.03183e-06	down
ENSMUSG00000020937	Plcd3	-0.31841	1.08256e-06	down
ENSMUSG00000034591	Slc41a2	3.18714	1.08567e-06	up
ENSMUSG00000055447	Cd47	0.297901	1.09408e-06	up
ENSMUSG00000022901	Cd86	-10.1844	1.1291e-06	down
ENSMUSG00000095937	Gm12671	0.237252	1.15127e-06	up
ENSMUSG00000048612	Myof	-0.159534	1.1539e-06	down
ENSMUSG00000031842	Pde4c	-0.427404	1.16096e-06	down
ENSMUSG00000075588	Hoxb2	2.90185	1.17167e-06	up
ENSMUSG00000080902	Ywhaq-ps3	0.689215	1.18934e-06	up
ENSMUSG00000038295	Atg9b	-0.745414	1.19767e-06	down
ENSMUSG00000004270	Lpcat3	0.314316	1.22679e-06	up
ENSMUSG00000033016	Nfatc1	-0.326152	1.27589e-06	down
ENSMUSG00000021374	Nup153	-0.198622	1.34054e-06	down
ENSMUSG00000038236	Hoxa7	5.04237	1.50694e-06	up
ENSMUSG00000040093	Bmf	-0.367199	1.51743e-06	down
ENSMUSG00000022598	Psca	-0.282703	1.52882e-06	down
ENSMUSG00000035799	Twist1	11.3069	1.54889e-06	up
ENSMUSG00000045095	Magi1	0.281215	1.58208e-06	up
ENSMUSG00000023008	Fmnl3	-0.226455	1.62146e-06	down
ENSMUSG00000071604	Fam189a2	1.8653	1.64085e-06	up
ENSMUSG00000050248	Evc2	5.44171	1.65306e-06	up
ENSMUSG00000056121	Fez2	-0.312927	1.65912e-06	down
ENSMUSG00000027574	Nkain4	11.6189	1.78017e-06	up
ENSMUSG00000029338	Antxr2	-0.242541	1.78312e-06	down
ENSMUSG00000014329	Bicc1	0.347524	1.81232e-06	up
ENSMUSG00000005672	Kit	1.75392	1.84852e-06	up
ENSMUSG00000035934	Pknox2	2.41406	1.87348e-06	up
ENSMUSG00000020140	Lgr5	4.44374	2.00119e-06	up
ENSMUSG00000035545	Leng8	-0.314071	2.06524e-06	down
ENSMUSG00000037902	Sirpa	1.10424	2.09148e-06	up
ENSMUSG00000007039	Ddah2	1.53623	2.10043e-06	up
ENSMUSG00000115232	Gm49378	6.49448	2.10921e-06	up
ENSMUSG00000031762	Mt2	0.364266	2.17192e-06	up
ENSMUSG00000040322	Slc25a24	-0.182184	2.27464e-06	down
ENSMUSG00000028962	Slc4a2	-0.230989	2.38171e-06	down
ENSMUSG00000027215	Cd82	0.395723	2.40332e-06	up
ENSMUSG00000031575	Ash2l	-0.239602	2.41127e-06	down
ENSMUSG00000044303	Cdkn2a	0.430838	2.41357e-06	up
ENSMUSG00000023030	Slc11a2	0.302106	2.43142e-06	up
ENSMUSG00000017760	Ctsa	0.222758	2.55545e-06	up
ENSMUSG00000002486	Tchp	-0.504783	2.59853e-06	down
ENSMUSG00000025203	Scd2	0.210327	2.62593e-06	up
ENSMUSG00000094196	Magea3	0.874715	2.73464e-06	up
ENSMUSG00000028047	Thbs3	0.487421	2.7468e-06	up
ENSMUSG00000027966	Col11a1	2.72961	2.88718e-06	up
ENSMUSG00000004771	Rab11a	0.294382	2.90549e-06	up
ENSMUSG00000028597	Gpx7	4.34168	2.95076e-06	up
ENSMUSG00000025069	Gsto2	-1.09877	3.03149e-06	down
ENSMUSG00000024892	Pcx	-0.379289	3.06866e-06	down
ENSMUSG00000035506	Slc12a8	9.73417	3.53361e-06	up
ENSMUSG00000031851	Ntpcr	3.12249	3.59647e-06	up
ENSMUSG00000037847	Nmrk1	0.519204	3.7349e-06	up
ENSMUSG00000027956	Tmem144	-0.432601	3.76972e-06	down
ENSMUSG00000033763	Mtss2	1.49405	3.8234e-06	up
ENSMUSG00000004032	Gstm5	1.20012	3.88108e-06	up
ENSMUSG00000000631	Myo18a	-0.159272	4.01273e-06	down
ENSMUSG00000096210	H1f0	0.251599	4.28423e-06	up
ENSMUSG00000087028	Gm13387	-0.438229	4.38259e-06	down
ENSMUSG00000048450	Msx1	2.95944	4.62937e-06	up
ENSMUSG00000032177	Pde4a	2.31049	4.63804e-06	up
ENSMUSG00000029673	Auts2	2.47425	4.96562e-06	up
ENSMUSG00000043885	Slc36a4	1.95184	5.01613e-06	up
ENSMUSG00000033004	Mycbp2	0.33016	5.1365e-06	up
ENSMUSG00000045411	2410002F23Rik	-0.281132	5.26001e-06	down
ENSMUSG00000063873	Slc24a3	2.08499	5.43137e-06	up
ENSMUSG00000056290	Ms4a4b	0.874016	5.45518e-06	up
ENSMUSG00000035279	Ssc5d	1.62076	5.45921e-06	up
ENSMUSG00000015189	Casd1	1.97136	5.52559e-06	up
ENSMUSG00000000942	Hoxa4	4.06296	5.55854e-06	up
ENSMUSG00000014837	4931428F04Rik	-0.541847	5.77764e-06	down
ENSMUSG00000027646	Src	-0.206445	5.87015e-06	down
ENSMUSG00000019189	Rnf145	0.294709	6.02273e-06	up
ENSMUSG00000026355	Mcm6	0.166085	6.05734e-06	up
ENSMUSG00000026536	Ifi211	0.84485	6.09334e-06	up
ENSMUSG00000030409	Dmpk	0.944552	6.30443e-06	up
ENSMUSG00000022791	Tnk2	-0.279446	6.31366e-06	down
ENSMUSG00000003865	Gys1	0.283988	6.39778e-06	up
ENSMUSG00000112907	Gm47015	-0.299567	6.44801e-06	down
ENSMUSG00000043613	Mmp3	2.32139	6.50394e-06	up
ENSMUSG00000025534	Gusb	0.397322	6.65377e-06	up
ENSMUSG00000001870	Ltbp1	-0.207732	6.92704e-06	down
ENSMUSG00000030930	Chst15	1.76569	7.06094e-06	up
ENSMUSG00000030796	Tead2	5.19685	7.12487e-06	up
ENSMUSG00000061436	Hipk2	-0.262165	7.14561e-06	down
ENSMUSG00000071470	Ccnb1ip1	-0.706125	7.19873e-06	down
ENSMUSG00000002204	Napsa	-0.471303	7.23507e-06	down
ENSMUSG00000046733	Gprc5a	-0.223763	7.25517e-06	down
ENSMUSG00000039519	Cyp7b1	3.71713	7.34463e-06	up
ENSMUSG00000032028	Nxpe2	-10.1379	7.51881e-06	down
ENSMUSG00000000538	Tom1l2	-0.196225	7.56815e-06	down
ENSMUSG00000052906	Ubxn8	-0.40617	7.58224e-06	down
ENSMUSG00000004085	Map3k20	-0.268485	7.59246e-06	down
ENSMUSG00000053580	Tanc2	1.53942	7.65337e-06	up
ENSMUSG00000025746	Il6	10.398	7.74461e-06	up
ENSMUSG00000022912	Pros1	0.497714	7.8155e-06	up
ENSMUSG00000022637	Cblb	-0.33658	7.82737e-06	down
ENSMUSG00000031529	Tnks	-0.185929	7.91079e-06	down
ENSMUSG00000110899	Gm48840	-2.15959	8.20011e-06	down
ENSMUSG00000038227	Hoxa9	9.20998	8.23007e-06	up
ENSMUSG00000020363	Gfpt2	5.6021	8.24223e-06	up
ENSMUSG00000040447	Spns2	-0.216973	8.41018e-06	down
ENSMUSG00000033059	Pygb	0.230738	8.50912e-06	up
ENSMUSG00000052593	Adam17	0.284616	8.70392e-06	up
ENSMUSG00000015711	Prune1	-0.235354	8.723e-06	down
ENSMUSG00000024990	Rbp4	-0.185661	8.76109e-06	down
ENSMUSG00000015053	Gata2	3.14643	8.78972e-06	up
ENSMUSG00000019577	Pdk4	2.38403	8.80647e-06	up
ENSMUSG00000005583	Mef2c	1.73542	8.82709e-06	up
ENSMUSG00000062611	Rps3a2	0.583953	8.86885e-06	up
ENSMUSG00000090231	Cfb	0.277955	8.91913e-06	up
ENSMUSG00000041720	Pi4ka	0.210085	8.92237e-06	up
ENSMUSG00000036438	Calm2	0.240271	9.08266e-06	up
ENSMUSG00000004105	Angptl2	1.6729	9.16582e-06	up
ENSMUSG00000074682	Zcchc3	2.67276	9.17483e-06	up
ENSMUSG00000032741	Tpcn1	-0.197352	9.22852e-06	down
ENSMUSG00000022178	Ajuba	-0.175648	9.43613e-06	down
ENSMUSG00000052310	Slc39a1	0.288262	9.87758e-06	up
ENSMUSG00000032418	Me1	-0.187041	1.00398e-05	down
ENSMUSG00000036782	Klhl13	2.372	1.00494e-05	up
ENSMUSG00000055030	Sprr2e	12.4107	1.05269e-05	up
ENSMUSG00000014030	Pax5	-4.40775	1.05291e-05	down
ENSMUSG00000028633	Ctps	0.22436	1.06236e-05	up
ENSMUSG00000031722	Hp	1.21794	1.0633e-05	up
ENSMUSG00000002489	Tiam1	1.61884	1.09396e-05	up
ENSMUSG00000000782	Tcf7	0.927395	1.09668e-05	up
ENSMUSG00000024429	Gnl1	0.347437	1.11173e-05	up
ENSMUSG00000026479	Lamc2	-0.333464	1.11527e-05	down
ENSMUSG00000071042	Rasgrp3	-0.739495	1.12349e-05	down
ENSMUSG00000022094	Slc39a14	-0.223101	1.12646e-05	down
ENSMUSG00000063506	Arhgap22	-0.335976	1.13314e-05	down
ENSMUSG00000001098	Kctd10	-0.188286	1.16839e-05	down
ENSMUSG00000043895	S1pr2	0.70261	1.1692e-05	up
ENSMUSG00000000567	Sox9	-0.327755	1.17004e-05	down
ENSMUSG00000060227	Casc4	2.13524	1.18045e-05	up
ENSMUSG00000022817	Itgb5	0.283634	1.18773e-05	up
ENSMUSG00000024678	Ms4a4d	0.524185	1.19167e-05	up
ENSMUSG00000051375	Pcdh1	-0.269621	1.25119e-05	down
ENSMUSG00000006519	Cyba	1.90346	1.26237e-05	up
ENSMUSG00000008859	Rala	-0.333874	1.271e-05	down
ENSMUSG00000041912	Tdrkh	3.12664	1.29658e-05	up
ENSMUSG00000001240	Ramp2	1.88396	1.30666e-05	up
ENSMUSG00000046623	Gjb4	-0.264934	1.30937e-05	down
ENSMUSG00000024789	Jak2	0.368086	1.3406e-05	up
ENSMUSG00000024190	Dusp1	-0.473877	1.35292e-05	down
ENSMUSG00000068039	Tcp1	0.166244	1.35386e-05	up
ENSMUSG00000038400	Pmepa1	-0.275236	1.35741e-05	down
ENSMUSG00000022617	Chkb	-0.442517	1.36004e-05	down
ENSMUSG00000044456	Rin3	-0.244674	1.37823e-05	down
ENSMUSG00000061751	Kalrn	0.545796	1.37972e-05	up
ENSMUSG00000057672	Pkn1	-0.175085	1.38224e-05	down
ENSMUSG00000004677	Myo9b	-0.202986	1.41131e-05	down
ENSMUSG00000041453	Rpl21	0.647979	1.42065e-05	up
ENSMUSG00000032860	P2ry2	0.442728	1.44405e-05	up
ENSMUSG00000074238	Ap1ar	-0.225771	1.50706e-05	down
ENSMUSG00000031527	Eri1	-0.225333	1.50843e-05	down
ENSMUSG00000031862	Atp13a1	-0.223304	1.51555e-05	down
ENSMUSG00000026385	Dbi	0.307095	1.53222e-05	up
ENSMUSG00000040663	Clcf1	-0.24235	1.54803e-05	down
ENSMUSG00000056054	S100a8	-2.77437	1.57278e-05	down
ENSMUSG00000027276	Jag1	-0.202142	1.57288e-05	down
ENSMUSG00000006445	Epha2	-0.202911	1.58155e-05	down
ENSMUSG00000027669	Gnb4	1.4794	1.58574e-05	up
ENSMUSG00000029068	Ccnl2	-0.293212	1.62897e-05	down
ENSMUSG00000024664	Fads3	-0.17569	1.6299e-05	down
ENSMUSG00000074886	Grk6	-0.25789	1.68553e-05	down
ENSMUSG00000034235	Usp54	-0.296179	1.72334e-05	down
ENSMUSG00000024538	Ppic	-0.223308	1.72697e-05	down
ENSMUSG00000048486	Fitm2	-0.248582	1.77601e-05	down
ENSMUSG00000074516	Gm10709	0.865642	1.81793e-05	up
ENSMUSG00000049511	Htr1b	-0.386623	1.84661e-05	down
ENSMUSG00000046727	Cystm1	-0.185174	1.85308e-05	down
ENSMUSG00000032796	Lama1	3.17766	1.8754e-05	up
ENSMUSG00000031642	Sh3rf1	-0.227	1.90678e-05	down
ENSMUSG00000059208	Hnrnpm	0.215332	1.91245e-05	up
ENSMUSG00000028195	Ccn1	-0.331719	1.9435e-05	down
ENSMUSG00000028961	Pgd	0.188001	1.98917e-05	up
ENSMUSG00000053552	Ebf4	9.94412	1.99026e-05	up
ENSMUSG00000057614	Gnai1	2.20056	2.01423e-05	up
ENSMUSG00000050244	Heatr1	-0.203579	2.03862e-05	down
ENSMUSG00000083596	Rpl21-ps15	0.260937	2.07622e-05	up
ENSMUSG00000018217	Pmp22	1.43927	2.10515e-05	up
ENSMUSG00000069171	Nr2f1	2.42128	2.11306e-05	up
ENSMUSG00000044041	Krt13	10.7557	2.16968e-05	up
ENSMUSG00000027799	Nbea	1.65055	2.30385e-05	up
ENSMUSG00000044646	Zbtb7c	2.05417	2.30699e-05	up
ENSMUSG00000050390	C77080	-0.210287	2.35382e-05	down
ENSMUSG00000031430	Vsig1	0.218158	2.42197e-05	up
ENSMUSG00000017466	Timp2	-0.190783	2.47455e-05	down
ENSMUSG00000020439	Smtn	-0.160364	2.5494e-05	down
ENSMUSG00000071076	Jund	-0.29131	2.55328e-05	down
ENSMUSG00000075394	Hoxc4	10.2837	2.58083e-05	up
ENSMUSG00000024059	Clip4	2.01258	2.58395e-05	up
ENSMUSG00000031442	Mcf2l	2.0064	2.62408e-05	up
ENSMUSG00000021701	Plk2	-0.222263	2.65513e-05	down
ENSMUSG00000027955	Gask1b	1.0412	2.71742e-05	up
ENSMUSG00000079215	Zfp664	-0.223023	2.72254e-05	down
ENSMUSG00000029622	Arpc1b	0.224803	2.72395e-05	up
ENSMUSG00000048078	Tenm4	-0.213204	2.78505e-05	down
ENSMUSG00000024308	Tapbp	0.291496	2.79562e-05	up
ENSMUSG00000007836	Hnrnpa0	-0.173779	2.80379e-05	down
ENSMUSG00000067276	Capn6	-8.38664	2.8102e-05	down
ENSMUSG00000027447	Cst3	0.237185	2.91363e-05	up
ENSMUSG00000025478	Dpysl4	8.90265	2.93198e-05	up
ENSMUSG00000024969	Mark2	-0.185321	2.94189e-05	down
ENSMUSG00000030000	Add2	-0.24204	2.97182e-05	down
ENSMUSG00000021408	Ripk1	-0.205786	2.99644e-05	down
ENSMUSG00000030682	Cdipt	-0.201874	3.02499e-05	down
ENSMUSG00000031304	Il2rg	-1.61878	3.06728e-05	down
ENSMUSG00000022003	Slc25a30	-0.243446	3.0917e-05	down
ENSMUSG00000047126	Cltc	0.207805	3.09786e-05	up
ENSMUSG00000030826	Bcat2	2.13974	3.12904e-05	up
ENSMUSG00000055322	Tns1	-0.510983	3.15606e-05	down
ENSMUSG00000025613	Cct8	0.253961	3.17351e-05	up
ENSMUSG00000021484	Lman2	-0.194647	3.20716e-05	down
ENSMUSG00000063767	S100a7a	-0.969773	3.21471e-05	down
ENSMUSG00000062991	Nrg1	-0.201482	3.25884e-05	down
ENSMUSG00000076757	Trgc4	-0.58062	3.26052e-05	down
ENSMUSG00000021215	Net1	-0.160245	3.26902e-05	down
ENSMUSG00000030852	Tacc2	-0.179215	3.27491e-05	down
ENSMUSG00000041731	Pgm5	2.35246	3.31064e-05	up
ENSMUSG00000031600	Vps37a	-0.298485	3.37739e-05	down
ENSMUSG00000086841	2410006H16Rik	-0.383722	3.39453e-05	down
ENSMUSG00000028413	B4galt1	0.246885	3.41994e-05	up
ENSMUSG00000066026	Dhrs3	-0.441803	3.49156e-05	down
ENSMUSG00000032554	Trf	0.228014	3.50944e-05	up
ENSMUSG00000032327	Stra6	-0.438857	3.56318e-05	down
ENSMUSG00000030218	Mgp	1.05896	3.61022e-05	up
ENSMUSG00000009731	Kcnd1	0.692962	3.65559e-05	up
ENSMUSG00000060402	Chst8	1.35472	3.6585e-05	up
ENSMUSG00000020086	Macroh2a2	1.94262	3.71502e-05	up
ENSMUSG00000020184	Mdm2	-0.188751	3.72886e-05	down
ENSMUSG00000017950	Hnf4a	-0.146472	3.73866e-05	down
ENSMUSG00000038014	Fam120a	-0.127185	3.76209e-05	down
ENSMUSG00000023088	Abcc1	0.234513	3.76501e-05	up
ENSMUSG00000055065	Ddx17	-0.143328	3.76814e-05	down
ENSMUSG00000029378	Areg	-0.356938	3.82496e-05	down
ENSMUSG00000056612	Ppp1r14b	-0.19747	4.03782e-05	down
ENSMUSG00000035900	Gramd4	-0.249774	4.06348e-05	down
ENSMUSG00000026042	Col5a2	1.33956	4.13567e-05	up
ENSMUSG00000047428	Dlk2	-0.362489	4.15869e-05	down
ENSMUSG00000045136	Tubb2b	-0.258536	4.20386e-05	down
ENSMUSG00000004231	Pax2	-0.182343	4.23365e-05	down
ENSMUSG00000032220	Myo1e	-0.189187	4.23485e-05	down
ENSMUSG00000047658	Gal3st3	4.65099	4.28611e-05	up
ENSMUSG00000078162	Gm2574	0.265531	4.32169e-05	up
ENSMUSG00000020279	Il9r	-9.20102	4.41879e-05	down
ENSMUSG00000025608	Podxl	0.226594	4.5538e-05	up
ENSMUSG00000028634	Hivep3	1.57711	4.57197e-05	up
ENSMUSG00000031299	Pdha1	-0.145057	4.60552e-05	down
ENSMUSG00000037254	Itih2	0.736877	4.61568e-05	up
ENSMUSG00000043635	Adamts3	9.03387	4.64907e-05	up
ENSMUSG00000111394	Gm49759	-0.295071	4.65047e-05	down
ENSMUSG00000096617	Gm5559	0.192588	4.68164e-05	up
ENSMUSG00000023456	Tpi1	0.189879	4.71466e-05	up
ENSMUSG00000009418	Nav1	0.229271	4.74031e-05	up
ENSMUSG00000034255	Arhgap27	-0.228681	4.75771e-05	down
ENSMUSG00000038170	Pde4dip	-0.171689	4.78251e-05	down
ENSMUSG00000019978	Epb41l2	0.186402	4.78681e-05	up
ENSMUSG00000060703	Cd302	2.1819	4.80223e-05	up
ENSMUSG00000022636	Alcam	0.326334	4.83232e-05	up
ENSMUSG00000024803	Ankrd1	-0.137507	4.99023e-05	down
ENSMUSG00000021457	Syk	-2.64391	5.01843e-05	down
ENSMUSG00000022186	Oxct1	-0.185823	5.05414e-05	down
ENSMUSG00000038398	Upf3a	-0.31768	5.1435e-05	down
ENSMUSG00000021114	Atp6v1d	0.240645	5.15178e-05	up
ENSMUSG00000028452	Vcp	0.18154	5.18651e-05	up
ENSMUSG00000026068	Il18rap	-0.391435	5.30256e-05	down
ENSMUSG00000067629	Syngap1	0.696952	5.31309e-05	up
ENSMUSG00000061411	Nol4l	-0.20803	5.33677e-05	down
ENSMUSG00000025887	Casp12	2.58649	5.34841e-05	up
ENSMUSG00000020134	Peli1	-0.362477	5.36543e-05	down
ENSMUSG00000033732	Sf3b3	0.160039	5.41182e-05	up
ENSMUSG00000022887	Masp1	-0.258364	5.45501e-05	down
ENSMUSG00000028965	Tnfrsf9	0.60171	5.46235e-05	up
ENSMUSG00000024376	Epb41l4a	-0.32836	5.61139e-05	down
ENSMUSG00000022836	Mylk	-0.259857	5.75022e-05	down
ENSMUSG00000062115	Rai1	-0.183127	5.91144e-05	down
ENSMUSG00000095493	A630023A22Rik	10.965	5.92036e-05	up
ENSMUSG00000038984	Tspyl5	9.3372	5.93691e-05	up
ENSMUSG00000033377	Palmd	-0.287193	5.97549e-05	down
ENSMUSG00000026825	Dnm1	1.21648	5.97641e-05	up
ENSMUSG00000063229	Ldha	0.175507	6.13827e-05	up
ENSMUSG00000022865	Cxadr	0.233169	6.18271e-05	up
ENSMUSG00000069755	Zfp125	9.69344	6.18683e-05	up
ENSMUSG00000030980	Knop1	-0.184634	6.27017e-05	down
ENSMUSG00000051343	Rab11fip5	0.456378	6.29917e-05	up
ENSMUSG00000034575	Tent4a	-0.256346	6.33204e-05	down
ENSMUSG00000037071	Scd1	0.157478	6.40125e-05	up
ENSMUSG00000026638	Irf6	0.693162	6.5416e-05	up
ENSMUSG00000066278	Vps37b	-0.296699	6.61703e-05	down
ENSMUSG00000019846	Lama4	1.8241	6.77178e-05	up
ENSMUSG00000020734	Grin2c	8.98553	6.81244e-05	up
ENSMUSG00000022894	Adamts5	2.22535	6.90836e-05	up
ENSMUSG00000013275	Slc41a1	0.346226	6.94372e-05	up
ENSMUSG00000037318	Traf3ip3	-8.74863	6.96111e-05	down
ENSMUSG00000036057	Ptpn23	-0.176562	7.07394e-05	down
ENSMUSG00000069135	Fgfr1op	0.292482	7.10854e-05	up
ENSMUSG00000038843	Gcnt1	-0.273271	7.17863e-05	down
ENSMUSG00000010461	Eya4	4.11976	7.18183e-05	up
ENSMUSG00000022440	C1qtnf6	0.383562	7.20132e-05	up
ENSMUSG00000073079	Srp54a	0.438163	7.21687e-05	up
ENSMUSG00000053889	Kirrel3os	-9.38097	7.34504e-05	down
ENSMUSG00000082087	Gm12138	0.372462	7.37596e-05	up
ENSMUSG00000059796	Eif4a1	0.146768	7.49537e-05	up
ENSMUSG00000031503	Col4a2	-0.173626	7.55641e-05	down
ENSMUSG00000021009	Ptpn21	-0.237364	7.58155e-05	down
ENSMUSG00000036246	Gmip	-0.26387	7.5932e-05	down
ENSMUSG00000061028	Clasrp	-0.304114	7.62101e-05	down
ENSMUSG00000025050	Pcgf6	-0.310102	7.69622e-05	down
ENSMUSG00000027936	Crtc2	-0.270445	7.80302e-05	down
ENSMUSG00000027273	Snap25	0.844461	7.81716e-05	up
ENSMUSG00000070526	Peg12	10.0568	7.8406e-05	up
ENSMUSG00000049382	Krt8	-0.175204	7.88276e-05	down
ENSMUSG00000027808	Serp1	-0.166951	7.95702e-05	down
ENSMUSG00000026833	Olfm1	0.883633	8.04659e-05	up
ENSMUSG00000061607	Mdc1	0.186955	8.05365e-05	up
ENSMUSG00000025019	Lcor	0.320788	8.16506e-05	up
ENSMUSG00000039633	Lonrf1	2.491	8.24881e-05	up
ENSMUSG00000027111	Itga6	-0.156431	8.34485e-05	down
ENSMUSG00000031948	Kars	0.180002	8.51724e-05	up
ENSMUSG00000022421	Nptxr	3.63608	8.63166e-05	up
ENSMUSG00000031490	Eif4ebp1	-0.260988	8.74861e-05	down
ENSMUSG00000068566	Myadm	-0.209939	8.76111e-05	down
ENSMUSG00000026580	Selp	5.12565	8.79178e-05	up
ENSMUSG00000074578	Zfas1	-0.298004	8.95656e-05	down
ENSMUSG00000027220	Syt13	2.0846	9.01004e-05	up
ENSMUSG00000036856	Wnt4	0.708094	9.02938e-05	up
ENSMUSG00000032503	Arpp21	2.51191	9.12018e-05	up
ENSMUSG00000071253	Slc25a16	-0.370092	9.17805e-05	down
ENSMUSG00000060591	Ifitm2	0.229239	9.1806e-05	up
ENSMUSG00000020593	Lpin1	0.357541	9.2369e-05	up
ENSMUSG00000025278	Flnb	0.150191	9.25974e-05	up
ENSMUSG00000022673	Mcm4	0.159973	9.27223e-05	up
ENSMUSG00000021273	Fdft1	0.207579	9.3412e-05	up
ENSMUSG00000049804	Armcx4	1.60106	9.35681e-05	up
ENSMUSG00000022614	Lmf2	-0.213785	9.41298e-05	down
ENSMUSG00000069939	Gm12070	0.204737	9.46122e-05	up
ENSMUSG00000009772	Nuak2	0.271159	9.63568e-05	up
ENSMUSG00000037119	Fam91a1	-0.139652	9.64638e-05	down
ENSMUSG00000107383	Gm4366	-0.171079	9.81385e-05	down
ENSMUSG00000045027	Prss22	10.8666	9.88689e-05	up
ENSMUSG00000039220	Ppp1r10	-0.154353	0.000100871	down
ENSMUSG00000098470	C1rb	0.675773	0.000100948	up
ENSMUSG00000058135	Gstm1	0.231872	0.000101169	up
ENSMUSG00000048578	Mlec	-0.134842	0.000101292	down
ENSMUSG00000005514	Por	-0.178726	0.000101647	down
ENSMUSG00000054675	Tmem119	2.05668	0.000103459	up
ENSMUSG00000031373	Car5b	-0.261574	0.000103911	down
ENSMUSG00000051586	Mical3	-0.210402	0.000104032	down
ENSMUSG00000066357	Wdr6	0.236698	0.000104246	up
ENSMUSG00000073062	Zxdb	2.75951	0.000104512	up
ENSMUSG00000028367	Txn1	0.23373	0.000105786	up
ENSMUSG00000029122	Evc	4.9429	0.000105891	up
ENSMUSG00000026473	Glul	-0.132258	0.000107779	down
ENSMUSG00000030782	Tgfb1i1	1.60884	0.000108494	up
ENSMUSG00000018474	Chd3	-0.140485	0.000109003	down
ENSMUSG00000031066	Usp11	1.00872	0.000110749	up
ENSMUSG00000031538	Plat	-0.381844	0.000111011	down
ENSMUSG00000015652	Steap1	0.357746	0.000113267	up
ENSMUSG00000023944	Hsp90ab1	0.16026	0.000115648	up
ENSMUSG00000023039	Krt7	-0.206535	0.000115764	down
ENSMUSG00000043439	Epop	3.2451	0.000116841	up
ENSMUSG00000018654	Ikzf1	-3.48793	0.000117912	down
ENSMUSG00000015533	Itga2	0.223613	0.000118097	up
ENSMUSG00000039477	Tnrc18	-0.167705	0.000118673	down
ENSMUSG00000036553	Sh3tc1	-0.399855	0.000119562	down
ENSMUSG00000044934	Zfp367	-0.307804	0.000119976	down
ENSMUSG00000021136	Smoc1	0.305794	0.000121285	up
ENSMUSG00000029762	Akr1b8	0.20579	0.000121536	up
ENSMUSG00000090053	Pakap	2.96233	0.000121673	up
ENSMUSG00000042501	Cpa6	8.39785	0.00012262	up
ENSMUSG00000024665	Fads2	0.172685	0.000123079	up
ENSMUSG00000043219	Hoxa6	11.4567	0.000123501	up
ENSMUSG00000024566	Atp9b	-0.229285	0.000123647	down
ENSMUSG00000015085	Entpd2	-0.248131	0.000124235	down
ENSMUSG00000044042	Fmn1	-0.300752	0.000125214	down
ENSMUSG00000004558	Ndrg2	2.24814	0.0001257	up
ENSMUSG00000039081	Zfp503	3.021	0.000127023	up
ENSMUSG00000024759	Atl3	-0.134276	0.000127038	down
ENSMUSG00000028581	Laptm5	-2.00703	0.000127243	down
ENSMUSG00000041974	Spidr	0.316498	0.000127311	up
ENSMUSG00000016239	Lonrf3	-0.514797	0.000127616	down
ENSMUSG00000036501	Fam13b	-0.352687	0.000128467	down
ENSMUSG00000068749	Psma5	0.223253	0.000129954	up
ENSMUSG00000031520	Vegfc	3.93517	0.000129956	up
ENSMUSG00000002102	Psmc3	0.195487	0.000130278	up
ENSMUSG00000033909	Usp36	-0.207766	0.000131086	down
ENSMUSG00000032092	Mpzl2	-0.216129	0.000131512	down
ENSMUSG00000038615	Nfe2l1	0.176277	0.000132387	up
ENSMUSG00000024725	Ostf1	0.239365	0.000133726	up
ENSMUSG00000022359	Wdyhv1	0.44346	0.000134095	up
ENSMUSG00000020388	Pdlim4	1.7118	0.000134624	up
ENSMUSG00000027221	Chst1	1.46256	0.000135027	up
ENSMUSG00000005312	Ubqln1	-0.169457	0.00013545	down
ENSMUSG00000090272	Mndal	1.07142	0.000135685	up
ENSMUSG00000043664	Tmem221	10.5375	0.000135687	up
ENSMUSG00000118505	ETV3L	10.0336	0.000135727	up
ENSMUSG00000025103	Btbd1	-0.241426	0.000136079	down
ENSMUSG00000032591	Mst1	-0.533072	0.000136106	down
ENSMUSG00000031654	Cbln1	4.78831	0.000136328	up
ENSMUSG00000020427	Igfbp3	0.431106	0.000136607	up
ENSMUSG00000019853	Hebp2	9.22517	0.000137724	up
ENSMUSG00000015944	Castor2	0.554444	0.000137812	up
ENSMUSG00000030583	Sipa1l3	-0.190387	0.000139615	down
ENSMUSG00000096956	Snhg18	3.79847	0.000140219	up
ENSMUSG00000097651	4930461G14Rik	-0.485411	0.000140605	down
ENSMUSG00000040212	Emp3	-0.301592	0.00014374	down
ENSMUSG00000021556	Golm1	-0.165279	0.000145581	down
ENSMUSG00000003363	Pld3	0.272456	0.000146875	up
ENSMUSG00000042426	Dhx29	-0.23763	0.000146926	down
ENSMUSG00000023452	Pisd	-0.224323	0.000147321	down
ENSMUSG00000036006	Ripor2	-0.375451	0.000147765	down
ENSMUSG00000049504	Proser1	-0.255729	0.000147848	down
ENSMUSG00000020733	Slc9a3r1	0.21656	0.000149451	up
ENSMUSG00000039087	Rreb1	-0.181351	0.000149558	down
ENSMUSG00000022557	Bop1	-0.161789	0.000151032	down
ENSMUSG00000009378	Slc16a12	0.267302	0.000151317	up
ENSMUSG00000033036	Gm7879	-1.29399	0.000153137	down
ENSMUSG00000045094	Arhgef37	-8.6658	0.000154522	down
ENSMUSG00000029287	Tgfbr3	0.656685	0.000158661	up
ENSMUSG00000006651	Aplp1	1.40782	0.000158724	up
ENSMUSG00000073489	Ifi204	0.60231	0.000159409	up
ENSMUSG00000002055	Spag5	-0.176522	0.000161837	down
ENSMUSG00000056758	Hmga2	-0.204777	0.000162257	down
ENSMUSG00000025880	Smad7	-0.369578	0.000164305	down
ENSMUSG00000034889	Cactin	-0.240257	0.000164504	down
ENSMUSG00000027180	Fbxo3	0.257265	0.00016488	up
ENSMUSG00000049515	Espnl	-1.06393	0.00016546	down
ENSMUSG00000063727	Tnfrsf11b	2.42231	0.000169145	up
ENSMUSG00000036667	Tcaf1	0.276256	0.000169213	up
ENSMUSG00000027332	Ivd	-0.25648	0.000170817	down
ENSMUSG00000013033	Adgrl1	0.497094	0.000172207	up
ENSMUSG00000027998	Plrg1	0.222398	0.000174665	up
ENSMUSG00000055541	Lair1	-8.12196	0.000177465	down
ENSMUSG00000021213	Akr1c13	-0.18595	0.000178852	down
ENSMUSG00000039530	Tusc3	-0.171379	0.000180411	down
ENSMUSG00000029556	Hnf1a	-0.241245	0.000182046	down
ENSMUSG00000042793	Lgr6	-1.62067	0.00018261	down
ENSMUSG00000067818	Myl9	1.37891	0.000182929	up
ENSMUSG00000032477	Cdc25a	-0.280194	0.00018545	down
ENSMUSG00000071551	Akr1c19	0.447135	0.000187834	up
ENSMUSG00000042942	Greb1l	3.02613	0.000190228	up
ENSMUSG00000028391	Wdr31	8.88952	0.000190549	up
ENSMUSG00000006301	Tmbim1	-0.198783	0.000191924	down
ENSMUSG00000024778	Fas	0.701133	0.000195454	up
ENSMUSG00000063888	Rpl7l1	0.208374	0.000197067	up
ENSMUSG00000041729	Coro2b	1.60634	0.000197132	up
ENSMUSG00000009614	Sardh	0.523381	0.000198384	up
ENSMUSG00000050199	Lgr4	0.261787	0.000198675	up
ENSMUSG00000117869	Snhg4	-0.342182	0.000199747	down
ENSMUSG00000110195	Pde2a	14.8839	0.000199923	up
ENSMUSG00000054453	Sytl5	1.23014	0.000201938	up
ENSMUSG00000030605	Mfge8	-0.15693	0.000202261	down
ENSMUSG00000035697	Arhgap45	-0.337634	0.000203404	down
ENSMUSG00000031749	St3gal2	0.273946	0.000203635	up
ENSMUSG00000057836	Xlr3a	-9.0258	0.000204262	down
ENSMUSG00000004865	Srpk1	-0.143634	0.000207229	down
ENSMUSG00000020143	Dock2	-2.40113	0.000208414	down
ENSMUSG00000030275	Etnk1	-0.227839	0.000208677	down
ENSMUSG00000043789	Vwce	-1.15048	0.000210411	down
ENSMUSG00000031960	Aars	0.143459	0.000212548	up
ENSMUSG00000033068	Entpd6	0.4597	0.000213987	up
ENSMUSG00000030691	Fchsd2	0.314923	0.000214716	up
ENSMUSG00000030138	Bms1	0.186066	0.000216372	up
ENSMUSG00000082101	Slfn14	-9.40459	0.000216382	down
ENSMUSG00000069769	Msi2	-0.262978	0.000217728	down
ENSMUSG00000034427	Myo15b	-0.192293	0.000218506	down
ENSMUSG00000033916	Chmp2a	0.27642	0.000223587	up
ENSMUSG00000028926	Cdk14	2.80342	0.00022372	up
ENSMUSG00000026535	Ifi202b	0.735205	0.000223945	up
ENSMUSG00000037621	Atoh8	-0.44695	0.000225115	down
ENSMUSG00000037892	Pcdh18	2.45211	0.000225217	up
ENSMUSG00000040459	Arglu1	-0.233385	0.000230153	down
ENSMUSG00000003849	Nqo1	1.72208	0.000230398	up
ENSMUSG00000031954	Cfdp1	0.294093	0.000231323	up
ENSMUSG00000021819	Zswim8	-0.183389	0.000231587	down
ENSMUSG00000029005	Draxin	4.02217	0.000232781	up
ENSMUSG00000039953	Clstn1	2.27879	0.000233238	up
ENSMUSG00000027859	Ngf	-0.316207	0.000233274	down
ENSMUSG00000079501	Gm5138	0.259462	0.000243513	up
ENSMUSG00000059895	Ptp4a3	1.4566	0.000243518	up
ENSMUSG00000020808	Pimreg	-0.219582	0.000243725	down
ENSMUSG00000031065	Cdk16	-0.154779	0.000243777	down
ENSMUSG00000062963	Ufc1	0.242649	0.000245037	up
ENSMUSG00000037669	Ldah	0.242989	0.000245931	up
ENSMUSG00000013921	Clip3	2.99168	0.000247374	up
ENSMUSG00000037410	Tbc1d2b	0.344379	0.000248816	up
ENSMUSG00000008035	Mid1ip1	-0.131919	0.000249387	down
ENSMUSG00000025324	Atp10a	-0.22066	0.000251235	down
ENSMUSG00000104252	Pcdha4	8.64384	0.000255789	up
ENSMUSG00000073755	5730409E04Rik	1.77392	0.000261253	up
ENSMUSG00000019762	Iyd	-2.65883	0.000262645	down
ENSMUSG00000040711	Sh3pxd2b	-0.138414	0.000262725	down
ENSMUSG00000049577	Zfpm1	0.439061	0.000266016	up
ENSMUSG00000027939	Nup210l	-0.669471	0.000267242	down
ENSMUSG00000031568	Rwdd4a	-0.251803	0.000269503	down
ENSMUSG00000028378	Ptgr1	0.49869	0.000271225	up
ENSMUSG00000037339	Fam53a	-0.204035	0.000272459	down
ENSMUSG00000062175	Tgif2	0.510783	0.000275047	up
ENSMUSG00000037348	Paqr7	-0.219938	0.000277526	down
ENSMUSG00000031748	Gnao1	0.267743	0.000278642	up
ENSMUSG00000006998	Psmd2	0.147497	0.000281015	up
ENSMUSG00000064372	mt-Tp	-0.465036	0.000287991	down
ENSMUSG00000102145	Gm38056	0.28044	0.00028814	up
ENSMUSG00000028041	Adam15	0.250216	0.000288881	up
ENSMUSG00000073702	Rpl31	0.169498	0.000289542	up
ENSMUSG00000032657	Fam189b	0.826168	0.000291848	up
ENSMUSG00000056004	9330182L06Rik	2.26459	0.000294831	up
ENSMUSG00000031904	Slc7a6	-0.162928	0.000295733	down
ENSMUSG00000028419	Chmp5	0.238348	0.0002963	up
ENSMUSG00000025076	Casp7	2.12843	0.000299785	up
ENSMUSG00000024912	Fosl1	-0.395071	0.000304606	down
ENSMUSG00000026971	Itgb6	-0.331867	0.000304844	down
ENSMUSG00000061119	Prcp	0.526067	0.000305159	up
ENSMUSG00000081684	Rps2-ps13	0.16076	0.000305223	up
ENSMUSG00000031861	Lpar2	-0.28927	0.00031024	down
ENSMUSG00000042659	Arrdc4	2.27543	0.000314502	up
ENSMUSG00000026211	Obsl1	4.60853	0.000314753	up
ENSMUSG00000027356	Fermt1	0.187479	0.000316231	up
ENSMUSG00000035451	Foxa1	2.99827	0.000317733	up
ENSMUSG00000022438	Parvb	-0.257181	0.000318001	down
ENSMUSG00000030256	Bhlhe41	-0.587555	0.000319056	down
ENSMUSG00000021792	Prxl2a	-0.169564	0.000320219	down
ENSMUSG00000024965	Fermt3	-1.065	0.000320783	down
ENSMUSG00000110329	Gm45304	-9.21118	0.000323313	down
ENSMUSG00000029844	Hoxa1	4.75288	0.000326053	up
ENSMUSG00000034584	Exph5	-0.695224	0.00032692	down
ENSMUSG00000046169	Adamts6	-1.15495	0.000327374	down
ENSMUSG00000036492	Rnf39	-0.477938	0.000329735	down
ENSMUSG00000037151	Lrrc20	-0.194541	0.000329868	down
ENSMUSG00000029641	Rasl11a	4.60023	0.000334697	up
ENSMUSG00000067855	Speer3	10.8426	0.000336687	up
ENSMUSG00000023009	Nckap5l	0.813655	0.000340876	up
ENSMUSG00000024981	Acsl5	-0.102862	0.000344179	down
ENSMUSG00000025140	Pycr1	-0.317787	0.00034546	down
ENSMUSG00000102918	Pcdhgc3	0.181098	0.000346362	up
ENSMUSG00000027661	Slc2a10	3.02712	0.000346453	up
ENSMUSG00000057236	Rbbp4	0.156102	0.000347677	up
ENSMUSG00000021306	Gpr137b	0.225591	0.000350733	up
ENSMUSG00000027009	Itga4	-2.73317	0.000351408	down
ENSMUSG00000026014	Raph1	0.24866	0.000357288	up
ENSMUSG00000026750	Psmb7	0.192246	0.000357491	up
ENSMUSG00000046694	Tent5b	0.40118	0.000358165	up
ENSMUSG00000048455	Sprr1b	-1.06167	0.000363745	down
ENSMUSG00000040616	Tmem51	0.312369	0.00036375	up
ENSMUSG00000028063	Lmna	-0.184994	0.000364316	down
ENSMUSG00000085289	Gm15337	-0.75452	0.000364885	down
ENSMUSG00000001497	Pax9	4.73042	0.000367868	up
ENSMUSG00000022433	Csnk1e	-0.180353	0.000368618	down
ENSMUSG00000031379	Pir	3.8077	0.000370897	up
ENSMUSG00000026519	Tmem63a	-0.153657	0.000371926	down
ENSMUSG00000069919	Hba-a1	-4.49994	0.000373788	down
ENSMUSG00000037747	Phyhipl	1.70282	0.000378563	up
ENSMUSG00000008153	Clstn3	0.866763	0.000378732	up
ENSMUSG00000009013	Dynll1	-0.162255	0.0003799	down
ENSMUSG00000036585	Fgf1	-0.252805	0.000385323	down
ENSMUSG00000035284	Vps13c	0.247858	0.000387138	up
ENSMUSG00000036779	Tent4b	-0.23361	0.000388529	down
ENSMUSG00000052305	Hbb-bs	-4.44404	0.00038979	down
ENSMUSG00000039242	B3galnt2	-0.246107	0.000393625	down
ENSMUSG00000031990	Jam3	1.86421	0.000393937	up
ENSMUSG00000021681	Aggf1	-0.218273	0.00039429	down
ENSMUSG00000118552	AC124742	0.684996	0.000394338	up
ENSMUSG00000054823	Nsd3	-0.195595	0.000396965	down
ENSMUSG00000031340	Gabre	-0.570591	0.00040237	down
ENSMUSG00000096942	Rps19-ps6	0.944158	0.000406313	up
ENSMUSG00000017723	Wfdc2	-0.192733	0.000406795	down
ENSMUSG00000042997	Nhlrc3	-0.277493	0.00040985	down
ENSMUSG00000029659	Medag	2.41866	0.000410334	up
ENSMUSG00000028644	Ermap	-10.9514	0.000411407	down
ENSMUSG00000027820	Mme	-0.686433	0.000412075	down
ENSMUSG00000022587	Ly6e	-0.137283	0.000417064	down
ENSMUSG00000031609	Sap30	-0.488148	0.000418171	down
ENSMUSG00000030530	Furin	-0.12218	0.00041924	down
ENSMUSG00000015776	Med22	-0.193135	0.000419628	down
ENSMUSG00000069917	Hba-a2	-4.58816	0.000423017	down
ENSMUSG00000041782	Lad1	-0.18228	0.000423174	down
ENSMUSG00000029153	Ociad2	2.89279	0.000423673	up
ENSMUSG00000106574	Gm2451	0.195308	0.000426435	up
ENSMUSG00000031353	Rbbp7	0.147455	0.000426846	up
ENSMUSG00000060459	Kng2	3.22901	0.000430288	up
ENSMUSG00000042331	Specc1	-0.148551	0.00043056	down
ENSMUSG00000002020	Ltbp2	0.92149	0.000431785	up
ENSMUSG00000057963	Itpk1	0.307805	0.000432601	up
ENSMUSG00000003955	Fam162a	0.400785	0.000432616	up
ENSMUSG00000039199	Zdhhc1	-0.471264	0.000432719	down
ENSMUSG00000015647	Lama5	-0.126826	0.00043694	down
ENSMUSG00000049097	Ankrd34a	1.90836	0.000439594	up
ENSMUSG00000114003	Gm9616	0.282624	0.000441822	up
ENSMUSG00000022971	Ifnar2	0.396545	0.000442232	up
ENSMUSG00000044933	Sstr3	8.9023	0.000445381	up
ENSMUSG00000020614	Fam20a	1.79095	0.000452631	up
ENSMUSG00000093930	Hmgcs1	0.167682	0.000453338	up
ENSMUSG00000019873	Reep3	-0.177495	0.000455658	down
ENSMUSG00000058076	Sdhc	0.188107	0.00046047	up
ENSMUSG00000052962	Mrpl35	0.299585	0.000462525	up
ENSMUSG00000060429	Sntb1	2.67803	0.000463474	up
ENSMUSG00000021411	Pxdc1	-0.373905	0.000465691	down
ENSMUSG00000020826	Nos2	1.48538	0.000467669	up
ENSMUSG00000082045	Gm11585	-1.14978	0.000473468	down
ENSMUSG00000062070	Pgk1	0.14497	0.000473942	up
ENSMUSG00000022603	Mroh4	-8.7892	0.000481135	down
ENSMUSG00000026413	Pkp1	1.40905	0.00048159	up
ENSMUSG00000023940	Sgo1	0.255503	0.000484078	up
ENSMUSG00000096780	Tmem181b-ps	3.08633	0.000487914	up
ENSMUSG00000025422	Agap2	0.368653	0.000494749	up
ENSMUSG00000043671	Dpy19l3	0.496682	0.000505088	up
ENSMUSG00000036904	Fzd8	2.80033	0.000506282	up
ENSMUSG00000062248	Cks2	-0.2626	0.000508066	down
ENSMUSG00000066456	Hmgn3	2.97987	0.00051066	up
ENSMUSG00000055491	Pprc1	-0.147032	0.000515194	down
ENSMUSG00000064267	Hvcn1	-0.450549	0.000521524	down
ENSMUSG00000032344	Cgas	2.53819	0.000523278	up
ENSMUSG00000061175	Fnip2	-0.223575	0.000523497	down
ENSMUSG00000020485	Supt4a	0.286252	0.000525363	up
ENSMUSG00000029470	P2rx4	0.239114	0.000530477	up
ENSMUSG00000033105	Lss	0.187109	0.000531737	up
ENSMUSG00000096740	Lbhd1	-0.197654	0.000534597	down
ENSMUSG00000039058	Ak5	1.4671	0.000537215	up
ENSMUSG00000021431	Snrnp48	-0.299071	0.000537402	down
ENSMUSG00000060261	Gtf2i	-0.134142	0.00053908	down
ENSMUSG00000021339	Mrs2	-0.220417	0.000549852	down
ENSMUSG00000009376	Met	0.197103	0.000557253	up
ENSMUSG00000005621	Zfp592	-0.17126	0.000560255	down
ENSMUSG00000022847	Thpo	-0.511566	0.000561415	down
ENSMUSG00000074577	Ripor3	-1.6174	0.000563543	down
ENSMUSG00000018593	Sparc	0.167913	0.000572229	up
ENSMUSG00000019132	BC005537	-0.156574	0.00057562	down
ENSMUSG00000024501	Dpysl3	0.489232	0.000580165	up
ENSMUSG00000027919	Lce1g	4.29506	0.00058023	up
ENSMUSG00000029426	Scarb2	-0.187451	0.000582688	down
ENSMUSG00000004221	Ikbkg	-0.14569	0.000582696	down
ENSMUSG00000021733	Slc4a7	0.226858	0.000583743	up
ENSMUSG00000039157	Fam102a	-0.249661	0.000584399	down
ENSMUSG00000020840	Blmh	0.214567	0.000587227	up
ENSMUSG00000001576	Ergic1	-0.129231	0.000589975	down
ENSMUSG00000039264	Gimap3	-3.42689	0.000590239	down
ENSMUSG00000030246	Ldhb	3.01129	0.000596164	up
ENSMUSG00000037643	Prkci	-0.15333	0.000600217	down
ENSMUSG00000023915	Tnfrsf21	-0.179014	0.000604323	down
ENSMUSG00000019370	Calm3	0.144024	0.000604561	up
ENSMUSG00000063235	Ptpmt1	-0.31355	0.000607217	down
ENSMUSG00000039461	Tcta	-0.594741	0.000610599	down
ENSMUSG00000028788	Ptp4a2	0.151349	0.000616336	up
ENSMUSG00000027429	Sec23b	0.198403	0.000630198	up
ENSMUSG00000021156	Zmynd11	-0.164504	0.00063154	down
ENSMUSG00000037025	Foxa2	-0.173723	0.000634229	down
ENSMUSG00000032393	Dpp8	-0.191743	0.000641545	down
ENSMUSG00000037855	Zfp365	2.0984	0.000647343	up
ENSMUSG00000047728	Ly6g2	0.317894	0.000649168	up
ENSMUSG00000062713	Sim2	-0.216226	0.000649447	down
ENSMUSG00000034320	Slc26a2	-0.193353	0.000650458	down
ENSMUSG00000021835	Bmp4	0.325659	0.000650851	up
ENSMUSG00000034675	Dbn1	1.33846	0.000656019	up
ENSMUSG00000102869	2900097C17Rik	0.159981	0.000656723	up
ENSMUSG00000048040	Arxes2	2.15188	0.000659893	up
ENSMUSG00000025742	Prps2	0.439431	0.000660416	up
ENSMUSG00000112366	C730027H18Rik	-0.344927	0.000660438	down
ENSMUSG00000031691	Tnpo2	-0.139849	0.00066284	down
ENSMUSG00000062981	Mrpl42	0.281191	0.000665306	up
ENSMUSG00000031467	Agpat5	-0.206273	0.000666748	down
ENSMUSG00000070780	Rbm47	-0.203587	0.000674763	down
ENSMUSG00000097287	D130017N08Rik	2.67709	0.000675613	up
ENSMUSG00000055799	Tcf7l1	1.78786	0.000687185	up
ENSMUSG00000024942	Capn1	0.164373	0.000695141	up
ENSMUSG00000102440	Pcdhga9	1.86478	0.000696608	up
ENSMUSG00000020609	Apob	0.697984	0.000696962	up
ENSMUSG00000097558	Gm26902	8.91331	0.000700562	up
ENSMUSG00000041757	Plekha6	-0.174692	0.000702169	down
ENSMUSG00000000693	Loxl3	0.932668	0.000704491	up
ENSMUSG00000004980	Hnrnpa2b1	0.146413	0.000707477	up
ENSMUSG00000018377	Vezf1	-0.19429	0.000711299	down
ENSMUSG00000038291	Snx25	-0.224935	0.000715876	down
ENSMUSG00000024754	Cemip2	0.170541	0.00072181	up
ENSMUSG00000069378	Prdm6	4.33229	0.000721922	up
ENSMUSG00000033033	Calhm2	1.56456	0.00072486	up
ENSMUSG00000041695	Kcnj2	1.40728	0.000730373	up
ENSMUSG00000004267	Eno2	0.607317	0.000731652	up
ENSMUSG00000042363	Lgalsl	-0.240968	0.000731942	down
ENSMUSG00000025738	Fbxl16	1.10121	0.000735583	up
ENSMUSG00000027639	Samhd1	0.200774	0.000736747	up
ENSMUSG00000035441	Myo1d	0.218776	0.000739879	up
ENSMUSG00000032086	Bace1	-0.14688	0.000741151	down
ENSMUSG00000073940	Hbb-bt	-4.78531	0.000745557	down
ENSMUSG00000020432	Tcn2	0.429484	0.000753755	up
ENSMUSG00000090000	Ier3ip1	-0.354504	0.00076708	down
ENSMUSG00000021732	Fgf10	4.24118	0.000771493	up
ENSMUSG00000045912	C2cd4c	-0.693931	0.000771842	down
ENSMUSG00000060438	Rps10-ps1	0.370654	0.000776697	up
ENSMUSG00000022528	Hes1	-0.331585	0.000777371	down
ENSMUSG00000039745	Htatip2	-0.28049	0.000781157	down
ENSMUSG00000006782	Cnp	0.866167	0.000782486	up
ENSMUSG00000024260	Sap130	-0.169242	0.000784645	down
ENSMUSG00000043411	Usp48	-0.179068	0.000785746	down
ENSMUSG00000018171	Vmp1	0.191431	0.000786731	up
ENSMUSG00000030084	Plxna1	-0.112479	0.000790449	down
ENSMUSG00000017167	Cntnap1	0.731868	0.00079486	up
ENSMUSG00000022822	Abcc5	-0.14128	0.000801307	down
ENSMUSG00000059493	Nhs	3.43352	0.000803077	up
ENSMUSG00000030341	Tnfrsf1a	0.223383	0.000803166	up
ENSMUSG00000042444	Mindy2	0.340006	0.00080928	up
ENSMUSG00000042097	Zfp239	-0.327791	0.000809334	down
ENSMUSG00000028207	Asph	0.23375	0.000814408	up
ENSMUSG00000032515	Csrnp1	-0.445392	0.000818897	down
ENSMUSG00000063200	Nol7	-0.202222	0.000820127	down
ENSMUSG00000003573	Homer3	-0.244665	0.00082974	down
ENSMUSG00000031488	Rab11fip1	-0.222071	0.00083506	down
ENSMUSG00000020864	Ankrd40	-0.166046	0.000835284	down
ENSMUSG00000021978	Extl3	0.231617	0.000835789	up
ENSMUSG00000027368	Dusp2	-9.7911	0.000838057	down
ENSMUSG00000096438	Gapdh-ps15	0.224552	0.000844	up
ENSMUSG00000097532	Gm4349	3.40163	0.000846339	up
ENSMUSG00000050860	Phospho1	0.91541	0.000853781	up
ENSMUSG00000048834	Vstm2a	3.13373	0.000855788	up
ENSMUSG00000062591	Tubb4a	-0.665008	0.000857825	down
ENSMUSG00000027624	Epb41l1	0.209106	0.000860769	up
ENSMUSG00000008496	Pou2f2	1.63	0.000861479	up
ENSMUSG00000057406	Nsd2	-0.119959	0.000865274	down
ENSMUSG00000015653	Steap2	0.209649	0.000871449	up
ENSMUSG00000031530	Dusp4	-0.156408	0.000881425	down
ENSMUSG00000029570	Lfng	-0.519915	0.000881838	down
ENSMUSG00000059146	Ntrk3	1.92165	0.000883142	up
ENSMUSG00000021461	Fancc	-0.357723	0.000883739	down
ENSMUSG00000038365	Fbxo25	-0.28336	0.000887317	down
ENSMUSG00000037541	Shank2	-0.182047	0.000890065	down
ENSMUSG00000025239	Limd1	-0.183789	0.000893415	down
ENSMUSG00000044465	Fam160a2	-0.203525	0.000897542	down
ENSMUSG00000025579	Gaa	0.185377	0.00090932	up
ENSMUSG00000040084	Bub1b	-0.136352	0.00091662	down
ENSMUSG00000022123	Scel	0.416099	0.000922144	up
ENSMUSG00000021243	Fcf1	0.279901	0.000924305	up
ENSMUSG00000072999	Gm15401	10.1023	0.000925524	up
ENSMUSG00000040785	Ttc3	0.332965	0.000926673	up
ENSMUSG00000039067	Psmd7	0.176285	0.000929305	up
ENSMUSG00000049321	Zfp2	4.17703	0.000932075	up
ENSMUSG00000002455	Prpf6	0.178325	0.000932778	up
ENSMUSG00000032487	Ptgs2	-0.329176	0.000933821	down
ENSMUSG00000062397	Zfp706	-0.121905	0.000935281	down
ENSMUSG00000046808	Atp10d	-0.270704	0.000939066	down
ENSMUSG00000039001	Rps21	0.199055	0.000940516	up
ENSMUSG00000031290	Lrch2	2.99577	0.000947067	up
ENSMUSG00000032507	Fbxl2	2.8671	0.000962898	up
ENSMUSG00000030029	Lrig1	0.25145	0.000965255	up
ENSMUSG00000031453	Rasa3	-0.214652	0.000968793	down
ENSMUSG00000033400	Agl	-0.139083	0.000976813	down
ENSMUSG00000034101	Ctnnd1	0.131718	0.00098184	up
ENSMUSG00000022391	Rangap1	-0.136012	0.000982396	down
ENSMUSG00000005267	Zfp287	3.70631	0.00100221	up
ENSMUSG00000012350	Ehf	0.755299	0.00101795	up
ENSMUSG00000040111	Gramd1b	-0.191112	0.00102333	down
ENSMUSG00000056820	Tsnax	0.384573	0.00102377	up
ENSMUSG00000010505	Myt1	7.87895	0.0010271	up
ENSMUSG00000023186	Vwa5a	0.370502	0.00102748	up
ENSMUSG00000069920	B3gnt9	1.05033	0.00103033	up
ENSMUSG00000058427	Cxcl2	2.02926	0.00103679	up
ENSMUSG00000024673	Ms4a1	-3.6339	0.00103904	down
ENSMUSG00000062157	Ifnlr1	-0.257854	0.0010397	down
ENSMUSG00000044365	Cxxc4	-0.399981	0.00104136	down
ENSMUSG00000006930	Hap1	1.08828	0.00104822	up
ENSMUSG00000051323	Pcdh19	2.09605	0.00105652	up
ENSMUSG00000057762	Gm6169	-0.242532	0.00106182	down
ENSMUSG00000051034	Zfp11	1.74527	0.00106212	up
ENSMUSG00000040690	Col16a1	0.831385	0.00106876	up
ENSMUSG00000021493	Pdlim7	-0.257484	0.00107152	down
ENSMUSG00000058254	Tspan7	-0.235171	0.00107543	down
ENSMUSG00000085696	Hoxaas3	9.20559	0.00108103	up
ENSMUSG00000031149	Praf2	1.03197	0.00108686	up
ENSMUSG00000061360	Phf5a	0.200124	0.00108983	up
ENSMUSG00000017631	Abr	0.224907	0.00109204	up
ENSMUSG00000062456	Rpl9-ps6	0.235843	0.0011034	up
ENSMUSG00000098370	Gm19541	9.39017	0.00112932	up
ENSMUSG00000029102	Hgfac	-0.438374	0.00113191	down
ENSMUSG00000112745	Gm48025	-4.43603	0.00113336	down
ENSMUSG00000074736	Syndig1	9.53791	0.00113422	up
ENSMUSG00000020598	Nrcam	1.66898	0.00114198	up
ENSMUSG00000091498	Mpc1-ps	-0.466487	0.00117149	down
ENSMUSG00000021070	Bdkrb2	2.3223	0.00117718	up
ENSMUSG00000047842	Diras2	1.9431	0.00117787	up
ENSMUSG00000114547	Gm3226	-0.260454	0.00117993	down
ENSMUSG00000062234	Gak	-0.126448	0.00118811	down
ENSMUSG00000033863	Klf9	-0.233374	0.001199	down
ENSMUSG00000033021	Gmppa	0.261973	0.0012006	up
ENSMUSG00000010067	Rassf1	-0.268894	0.00120235	down
ENSMUSG00000031532	Saraf	-0.215318	0.00120595	down
ENSMUSG00000021186	Fbln5	1.31508	0.00120614	up
ENSMUSG00000098912	1500004A13Rik	-0.463917	0.00120652	down
ENSMUSG00000104213	Ighd	-6.20001	0.00120691	down
ENSMUSG00000045573	Penk	2.85456	0.00121203	up
ENSMUSG00000066894	Vsig10	0.42539	0.00121351	up
ENSMUSG00000050947	Amigo1	0.63698	0.00122131	up
ENSMUSG00000054545	Ugt1a6a	0.438825	0.0012237	up
ENSMUSG00000025591	Tma16	-0.335542	0.00123549	down
ENSMUSG00000038859	Baiap2l1	-0.278465	0.00124104	down
ENSMUSG00000003269	Cyth2	-0.185604	0.00125017	down
ENSMUSG00000021326	Trim27	-0.17303	0.00125428	down
ENSMUSG00000068923	Syt11	0.720817	0.00126574	up
ENSMUSG00000044068	Zrsr1	1.47019	0.00127837	up
ENSMUSG00000044442	N6amt1	-0.484206	0.00128364	down
ENSMUSG00000023905	Tnfrsf12a	-0.171834	0.00128666	down
ENSMUSG00000051726	Kcnf1	2.30279	0.00129492	up
ENSMUSG00000026090	2010300C02Rik	2.58344	0.00129627	up
ENSMUSG00000034390	Cmip	-0.184918	0.00130499	down
ENSMUSG00000074405	Zfp865	-0.203831	0.00130729	down
ENSMUSG00000039813	Tbc1d2	-0.347918	0.0013179	down
ENSMUSG00000019732	Calr3	-1.0042	0.00132198	down
ENSMUSG00000035351	Nup37	0.327321	0.00133084	up
ENSMUSG00000045639	Zfp629	2.23926	0.00133463	up
ENSMUSG00000023249	Parp3	0.377377	0.00134995	up
ENSMUSG00000099655	2310034G01Rik	10.2003	0.00135432	up
ENSMUSG00000030222	Rerg	3.55326	0.00135636	up
ENSMUSG00000032204	Aqp9	-2.18975	0.00136145	down
ENSMUSG00000031485	Plpbp	-0.182755	0.00136765	down
ENSMUSG00000040563	Plppr2	0.312275	0.00137629	up
ENSMUSG00000034731	Dgkh	1.62403	0.0013874	up
ENSMUSG00000027223	Mapk8ip1	1.1775	0.00138961	up
ENSMUSG00000105547	Iglc3	-5.43021	0.00139909	down
ENSMUSG00000097908	4933404O12Rik	2.09597	0.00140509	up
ENSMUSG00000041025	Iffo2	-0.225812	0.00141203	down
ENSMUSG00000050931	Sgms2	-0.269911	0.00141503	down
ENSMUSG00000026579	F5	-2.00533	0.00143153	down
ENSMUSG00000021495	Fam193b	-0.233932	0.00143171	down
ENSMUSG00000025357	Dgka	0.359504	0.00143391	up
ENSMUSG00000113149	Gm49383	14.3782	0.0014357	up
ENSMUSG00000019883	Echdc1	0.323804	0.00144367	up
ENSMUSG00000033389	Arhgap44	1.40553	0.00145054	up
ENSMUSG00000095042	Gm12537	0.191755	0.00145706	up
ENSMUSG00000002578	Ikzf4	7.99001	0.00146439	up
ENSMUSG00000035735	Dagla	-0.154256	0.00146842	down
ENSMUSG00000062929	Cfl2	-0.159274	0.0014854	down
ENSMUSG00000104965	Gm43437	-1.09862	0.00148646	down
ENSMUSG00000032373	Car12	1.32173	0.00148764	up
ENSMUSG00000003420	Fcgrt	1.34511	0.00149	up
ENSMUSG00000052488	Cherp	-0.166931	0.00149053	down
ENSMUSG00000031758	Cdyl2	3.62585	0.00149351	up
ENSMUSG00000097021	4933433G15Rik	-9.65691	0.00149659	down
ENSMUSG00000016349	Eef1a2	1.14104	0.00150563	up
ENSMUSG00000030314	Atg7	-0.190646	0.0015099	down
ENSMUSG00000022884	Eif4a2	-0.168402	0.00152521	down
ENSMUSG00000045962	Wnk1	-0.10354	0.00152949	down
ENSMUSG00000036698	Ago2	-0.118844	0.00154093	down
ENSMUSG00000024621	Csf1r	-0.559277	0.00154165	down
ENSMUSG00000090263	D730045A05Rik	-10.2389	0.001548	down
ENSMUSG00000078967	Gapdh-ps16	0.230587	0.00155054	up
ENSMUSG00000045763	Basp1	-0.157002	0.0015515	down
ENSMUSG00000034161	Scx	-0.534635	0.00155308	down
ENSMUSG00000021987	Mtmr6	0.233162	0.00155328	up
ENSMUSG00000035314	Gdpd5	0.31747	0.00155987	up
ENSMUSG00000020901	Pik3r5	1.72566	0.0015604	up
ENSMUSG00000027108	Ola1	0.19102	0.00156047	up
ENSMUSG00000054099	Slc25a40	-0.369771	0.00156648	down
ENSMUSG00000051403	Ppp1r37	-0.20393	0.00157224	down
ENSMUSG00000045817	Zfp36l2	-0.143233	0.00157247	down
ENSMUSG00000036206	Sh3bp4	-0.149053	0.00158218	down
ENSMUSG00000004328	Hif3a	0.269377	0.00158924	up
ENSMUSG00000020527	Myo19	-0.182075	0.0016013	down
ENSMUSG00000031274	Col4a5	0.243324	0.00160699	up
ENSMUSG00000021514	Zfp369	-0.267079	0.00160878	down
ENSMUSG00000038296	Galnt18	1.45064	0.00161551	up
ENSMUSG00000026616	Cr2	-6.23613	0.00162113	down
ENSMUSG00000042351	Grap2	-3.23057	0.00162531	down
ENSMUSG00000070733	Fryl	-0.135654	0.00163308	down
ENSMUSG00000097530	Kansl2-ps	-0.252979	0.0016385	down
ENSMUSG00000047881	Rell1	-0.279849	0.00163889	down
ENSMUSG00000028480	Glipr2	0.702746	0.00164661	up
ENSMUSG00000068551	Zfp467	2.59603	0.00164782	up
ENSMUSG00000037260	Hgsnat	-0.236418	0.00164889	down
ENSMUSG00000020776	Fbf1	-0.157498	0.0016505	down
ENSMUSG00000012017	Scarf2	0.496953	0.00165569	up
ENSMUSG00000020871	Dlx4	-0.403604	0.00165793	down
ENSMUSG00000021024	Psma6	0.179388	0.00166447	up
ENSMUSG00000068105	Tnfrsf13c	-4.36226	0.00166545	down
ENSMUSG00000053746	Ptrh1	-0.274747	0.00166735	down
ENSMUSG00000038366	Lasp1	-0.120734	0.00167213	down
ENSMUSG00000117975	Itprip	-0.229538	0.00168086	down
ENSMUSG00000053931	Cnn3	-0.115447	0.00168727	down
ENSMUSG00000053907	Mat2a	-0.105259	0.00170014	down
ENSMUSG00000034171	Faah	-0.215307	0.00170271	down
ENSMUSG00000041740	Rnf10	-0.151978	0.0017146	down
ENSMUSG00000019579	Mydgf	0.259925	0.00171708	up
ENSMUSG00000038172	Ttc39b	-0.207104	0.00171758	down
ENSMUSG00000022526	Zfp251	0.337562	0.00172233	up
ENSMUSG00000061461	Smim20	-0.323036	0.00174044	down
ENSMUSG00000020641	Rsad2	-4.33472	0.00175038	down
ENSMUSG00000030751	Psma1	0.187466	0.00175106	up
ENSMUSG00000024527	Afg3l2	-0.152495	0.00175344	down
ENSMUSG00000032249	Anp32a	0.160697	0.00176325	up
ENSMUSG00000045662	Henmt1	-9.18248	0.00176421	down
ENSMUSG00000039262	Prrc2b	-0.104352	0.00177606	down
ENSMUSG00000043542	Zc2hc1a	-0.211661	0.00178128	down
ENSMUSG00000071178	Serpina1b	0.358114	0.00180421	up
ENSMUSG00000025423	Pias2	0.511915	0.00181859	up
ENSMUSG00000020387	Jade2	0.173465	0.00182033	up
ENSMUSG00000001166	Oas1c	0.89232	0.00182043	up
ENSMUSG00000068397	Gm10240	0.169362	0.00183296	up
ENSMUSG00000019850	Tnfaip3	0.257823	0.00183721	up
ENSMUSG00000042590	Ipo11	-0.178564	0.00183833	down
ENSMUSG00000006345	Ggt1	2.26546	0.00185444	up
ENSMUSG00000000561	Wdr77	-0.136178	0.00186221	down
ENSMUSG00000079620	Muc4	-1.17749	0.00186426	down
ENSMUSG00000046768	Rhoj	1.63114	0.00186878	up
ENSMUSG00000054693	Adam10	0.201036	0.00187481	up
ENSMUSG00000091695	Gm17669	3.7625	0.00188084	up
ENSMUSG00000037253	Mex3c	-0.173434	0.00188841	down
ENSMUSG00000031767	Nudt7	0.371566	0.00189029	up
ENSMUSG00000044573	Acp1	0.270159	0.00190186	up
ENSMUSG00000038721	Hoxb7	1.15813	0.00191733	up
ENSMUSG00000118012	Gm46620	-0.240173	0.0019337	down
ENSMUSG00000034863	Ano8	-0.192092	0.00193385	down
ENSMUSG00000093861	Igkv1-110	-3.28573	0.00194284	down
ENSMUSG00000020723	Cacng4	8.78079	0.00196114	up
ENSMUSG00000110469	Gm10358	0.263765	0.00196128	up
ENSMUSG00000066553	Gm6969	-0.253363	0.00196447	down
ENSMUSG00000029094	Afap1	-0.212581	0.0019696	down
ENSMUSG00000020865	Abcc3	-0.130139	0.00197393	down
ENSMUSG00000034820	Cpsf7	-0.107451	0.00198968	down
ENSMUSG00000025453	Nnt	-0.122338	0.00200455	down
ENSMUSG00000084383	Gm13370	0.16715	0.0020072	up
ENSMUSG00000022324	Matn2	0.250012	0.0020077	up
ENSMUSG00000012889	Podnl1	3.92262	0.00200995	up
ENSMUSG00000048424	Ranbp3l	-0.302172	0.00201094	down
ENSMUSG00000037295	Ldlrap1	-0.216019	0.00201242	down
ENSMUSG00000040584	Abcb1a	-0.356313	0.00201343	down
ENSMUSG00000026749	Nek6	0.185038	0.00203093	up
ENSMUSG00000046722	Cdc42se1	-0.179206	0.00203201	down
ENSMUSG00000026785	Pkn3	-0.325538	0.00203592	down
ENSMUSG00000031387	Renbp	0.22753	0.00204214	up
ENSMUSG00000030310	Slc6a1	1.33687	0.00205176	up
ENSMUSG00000026958	Dpp7	-0.240613	0.00206695	down
ENSMUSG00000020875	Hoxb9	3.62004	0.00209153	up
ENSMUSG00000022389	Tef	-0.178757	0.00209194	down
ENSMUSG00000029178	Klf3	-0.157652	0.00209835	down
ENSMUSG00000025151	Maged1	0.160789	0.00209925	up
ENSMUSG00000038039	Gcc2	0.438211	0.00210199	up
ENSMUSG00000076940	Iglv2	-5.74465	0.00210824	down
ENSMUSG00000006456	Rbm14	0.156431	0.00210871	up
ENSMUSG00000028081	Rps3a1	0.136157	0.00212251	up
ENSMUSG00000031549	Ido2	4.36569	0.00212959	up
ENSMUSG00000005917	Otx1	3.82199	0.00213218	up
ENSMUSG00000054976	Nyap2	6.88368	0.00214019	up
ENSMUSG00000027933	Ints3	-0.124109	0.00214528	down
ENSMUSG00000113491	Gm19221	-0.576261	0.00215027	down
ENSMUSG00000059901	Adamts14	2.28791	0.00217971	up
ENSMUSG00000027843	Ptpn22	-2.54864	0.00218439	down
ENSMUSG00000039396	Neil3	-0.351158	0.00218649	down
ENSMUSG00000026102	Inpp1	0.305692	0.00219263	up
ENSMUSG00000043687	1190005I06Rik	3.26116	0.00221278	up
ENSMUSG00000062300	Nectin2	0.28233	0.00225264	up
ENSMUSG00000020679	Hnf1b	-0.160038	0.00225607	down
ENSMUSG00000063065	Mapk3	0.142293	0.0022734	up
ENSMUSG00000027954	Efna1	0.387434	0.00227778	up
ENSMUSG00000020689	Itgb3	0.267811	0.00227987	up
ENSMUSG00000113637	Gm7049	-0.336814	0.00229146	down
ENSMUSG00000056656	Apol8	-1.19477	0.00229309	down
ENSMUSG00000023795	Pisd-ps2	-0.325019	0.00229333	down
ENSMUSG00000018378	Cuedc1	-0.244384	0.00230414	down
ENSMUSG00000020741	Cluh	-0.133932	0.00232163	down
ENSMUSG00000022831	Hcls1	-2.68987	0.002338	down
ENSMUSG00000018965	Ywhah	-0.134946	0.00233959	down
ENSMUSG00000001175	Calm1	0.105895	0.00234532	up
ENSMUSG00000037712	Fermt2	0.218159	0.00237764	up
ENSMUSG00000028517	Plpp3	0.352164	0.0023834	up
ENSMUSG00000001588	Acap1	-0.402005	0.00238839	down
ENSMUSG00000033885	Pxk	-0.194318	0.00239048	down
ENSMUSG00000028479	Gne	-0.220711	0.00239289	down
ENSMUSG00000027397	Slc20a1	-0.163208	0.00240486	down
ENSMUSG00000029804	Herc3	-0.204776	0.0024114	down
ENSMUSG00000031169	Porcn	-0.225974	0.00241998	down
ENSMUSG00000018899	Irf1	0.261362	0.00242496	up
ENSMUSG00000033585	Ndn	1.74794	0.00242526	up
ENSMUSG00000022110	Sucla2	0.279507	0.00246733	up
ENSMUSG00000039234	Sec24d	0.293348	0.00248228	up
ENSMUSG00000029298	Gbp9	-0.652253	0.00248992	down
ENSMUSG00000033417	Cacul1	-0.176534	0.0024989	down
ENSMUSG00000096810	Gm10481	0.266995	0.00249917	up
ENSMUSG00000030884	Uqcrc2	0.132939	0.00250097	up
ENSMUSG00000083773	Gm13394	0.139739	0.00250702	up
ENSMUSG00000033728	Lrrc14	-0.176529	0.0025164	down
ENSMUSG00000007659	Bcl2l1	-0.147279	0.00252333	down
ENSMUSG00000033623	Pcgf3	-0.163067	0.00252607	down
ENSMUSG00000086290	Snhg12	-0.323179	0.00253272	down
ENSMUSG00000025477	Inpp5a	-0.223595	0.00253357	down
ENSMUSG00000039145	Camk1d	1.20316	0.00253455	up
ENSMUSG00000031791	Tmem38a	0.494311	0.00255506	up
ENSMUSG00000059456	Ptk2b	-0.146463	0.00256252	down
ENSMUSG00000074576	Mocs3	1.45515	0.00257074	up
ENSMUSG00000020607	Lratd1	2.52618	0.00258265	up
ENSMUSG00000050628	Ubald2	-0.278024	0.00258933	down
ENSMUSG00000078937	Cpt1b	-1.44922	0.00259037	down
ENSMUSG00000034855	Cxcl10	0.909922	0.00259177	up
ENSMUSG00000037149	Ddx1	0.14442	0.00259859	up
ENSMUSG00000010435	Spaca7	-0.691288	0.00260251	down
ENSMUSG00000074183	Gsta1	-0.593283	0.00260872	down
ENSMUSG00000080316	Spaca6	-0.326905	0.00261237	down
ENSMUSG00000032262	Elovl4	2.70985	0.00261854	up
ENSMUSG00000092837	Rpph1	5.73339	0.00262866	up
ENSMUSG00000022844	Pdia5	2.64433	0.00264686	up
ENSMUSG00000020490	Btnl10	-3.80869	0.00264711	down
ENSMUSG00000025575	Cant1	-0.163011	0.00265163	down
ENSMUSG00000093979	Gm2237	9.50539	0.00265749	up
ENSMUSG00000038628	Polr3k	0.285329	0.00265832	up
ENSMUSG00000004815	Dgkq	-0.323805	0.00266723	down
ENSMUSG00000048503	Tlcd5	-0.231295	0.00269019	down
ENSMUSG00000042423	Fbrs	-0.176786	0.00270382	down
ENSMUSG00000015745	Plekho1	-0.232537	0.00271066	down
ENSMUSG00000060183	Cxcl11	1.4963	0.00272148	up
ENSMUSG00000023047	Amhr2	9.48076	0.00272471	up
ENSMUSG00000021710	Nln	-0.1617	0.00273208	down
ENSMUSG00000030707	Coro1a	-1.43769	0.00274031	down
ENSMUSG00000085156	Snhg15	-0.325008	0.0027445	down
ENSMUSG00000041361	Myzap	-0.531073	0.00274464	down
ENSMUSG00000021697	Depdc1b	-0.251193	0.00275022	down
ENSMUSG00000025503	Taldo1	0.182582	0.00275571	up
ENSMUSG00000007021	Syngr3	1.71563	0.0027631	up
ENSMUSG00000032715	Trib3	0.218911	0.00276715	up
ENSMUSG00000027185	Nat10	-0.149706	0.00277465	down
ENSMUSG00000037851	Iars	-0.0982086	0.0027776	down
ENSMUSG00000020701	Tmem132e	8.29704	0.0027979	up
ENSMUSG00000052214	Opa3	-0.129533	0.00280067	down
ENSMUSG00000066443	Gm10163	0.166125	0.00280356	up
ENSMUSG00000078652	Psme3	-0.14001	0.00281603	down
ENSMUSG00000037552	Plekhg2	-0.1643	0.00282109	down
ENSMUSG00000016559	H3f3b	0.133014	0.00283882	up
ENSMUSG00000036138	Acaa1a	0.216984	0.00285417	up
ENSMUSG00000097431	Gm26782	0.975395	0.00285759	up
ENSMUSG00000053332	Gas5	-0.198353	0.00285843	down
ENSMUSG00000038776	Ephx1	0.270091	0.00286213	up
ENSMUSG00000062661	Ncs1	2.99805	0.00286275	up
ENSMUSG00000030695	Aldoa	0.15458	0.00286443	up
ENSMUSG00000037822	Smim14	-0.187612	0.00286633	down
ENSMUSG00000014453	Blk	-4.07251	0.00288081	down
ENSMUSG00000003617	Cp	0.249026	0.00289378	up
ENSMUSG00000039835	Nhsl1	-0.21749	0.0029052	down
ENSMUSG00000038094	Atp13a4	-3.21352	0.00290599	down
ENSMUSG00000028179	Cth	-0.267502	0.00290722	down
ENSMUSG00000064181	Rab3ip	0.170543	0.00290951	up
ENSMUSG00000060739	Nsa2	-0.13173	0.00293155	down
ENSMUSG00000021939	Ctsb	0.121977	0.00294065	up
ENSMUSG00000042745	Id1	-0.188228	0.00294157	down
ENSMUSG00000058126	Tpm3-rs7	0.237365	0.00294382	up
ENSMUSG00000027030	Stk39	1.67596	0.00297039	up
ENSMUSG00000021301	Hecw1	-0.414891	0.00297066	down
ENSMUSG00000076934	Iglv1	-3.26068	0.00297115	down
ENSMUSG00000034799	Unc13a	0.533484	0.00297429	up
ENSMUSG00000027466	Rbck1	0.190302	0.00298206	up
ENSMUSG00000020454	Eif4enif1	-0.14598	0.00299218	down
ENSMUSG00000037013	Ss18	-0.122219	0.00301365	down
ENSMUSG00000080994	Gm13464	0.274536	0.00301861	up
ENSMUSG00000067377	Tspan6	2.8102	0.00302397	up
ENSMUSG00000116762	Gm46560	-10.4628	0.00302761	down
ENSMUSG00000038517	Tbkbp1	-0.633175	0.0030347	down
ENSMUSG00000036097	Slf2	0.217011	0.0030361	up
ENSMUSG00000031965	Tbx20	7.0244	0.00303729	up
ENSMUSG00000009185	Ccl8	1.97613	0.00304283	up
ENSMUSG00000009687	Fxyd5	0.766761	0.00304581	up
ENSMUSG00000094989	Rpl9-ps4	0.220812	0.00305488	up
ENSMUSG00000061313	Ddhd2	-0.211652	0.00305693	down
ENSMUSG00000054763	Defb42	4.13656	0.00308916	up
ENSMUSG00000038070	Cntln	1.98496	0.00309324	up
ENSMUSG00000047735	Samd9l	0.675894	0.00309821	up
ENSMUSG00000041297	Cdk13	-0.144645	0.00310595	down
ENSMUSG00000042686	Jph1	3.82987	0.00312688	up
ENSMUSG00000043760	Pkhd1	-0.20703	0.00312859	down
ENSMUSG00000037725	Ckap2	-0.17876	0.0031318	down
ENSMUSG00000061273	Mmgt1	-0.163244	0.00314103	down
ENSMUSG00000031380	Vegfd	1.10333	0.00314816	up
ENSMUSG00000035390	Brsk1	0.960919	0.0031496	up
ENSMUSG00000060147	Serpinb6a	-0.107051	0.00317828	down
ENSMUSG00000092074	Dynlt1a	0.829857	0.00318682	up
ENSMUSG00000046434	Hnrnpa1	0.150528	0.00319075	up
ENSMUSG00000024581	Napg	-0.209877	0.00319796	down
ENSMUSG00000067578	Cbln4	9.0451	0.0031984	up
ENSMUSG00000020899	Pfas	-0.13356	0.0031985	down
ENSMUSG00000004268	Emg1	0.174424	0.00323115	up
ENSMUSG00000024197	Plin3	0.152141	0.0032373	up
ENSMUSG00000072934	Trpc5os	-8.57144	0.00324314	down
ENSMUSG00000002458	Rgs19	0.415678	0.00324801	up
ENSMUSG00000028347	Tmeff1	1.54226	0.00326	up
ENSMUSG00000038612	Mcl1	-0.13559	0.00326218	down
ENSMUSG00000031812	Map1lc3b	0.156855	0.00326228	up
ENSMUSG00000012114	Med15	-0.164876	0.0032718	down
ENSMUSG00000037946	Fgd3	-0.168366	0.00327507	down
ENSMUSG00000024098	Twsg1	-0.137323	0.00329407	down
ENSMUSG00000029190	D5Ertd579e	-0.146962	0.00329522	down
ENSMUSG00000045288	Ush1g	1.18496	0.00332429	up
ENSMUSG00000056427	Slit3	1.43406	0.00333352	up
ENSMUSG00000043740	B430306N03Rik	-7.99191	0.00334036	down
ENSMUSG00000035860	Cdhr3	-8.67104	0.00334301	down
ENSMUSG00000016477	E2f3	-0.16374	0.00335334	down
ENSMUSG00000045954	Cavin2	-0.225237	0.00337874	down
ENSMUSG00000049751	Rpl36al	0.196983	0.0033797	up
ENSMUSG00000003469	Phyhip	1.33104	0.00338459	up
ENSMUSG00000015994	Fnta	-0.164446	0.0033921	down
ENSMUSG00000087626	Gm15050	4.85585	0.00339618	up
ENSMUSG00000047935	Sox1ot	7.61525	0.00339742	up
ENSMUSG00000031438	Rnf128	-0.157415	0.00340589	down
ENSMUSG00000114610	Cyp2c52-ps	10.4882	0.00340806	up
ENSMUSG00000089991	Gm16332	8.90473	0.0034259	up
ENSMUSG00000028525	Pde4b	1.07203	0.00342798	up
ENSMUSG00000028532	Cachd1	0.195999	0.00343515	up
ENSMUSG00000012296	Tjap1	-0.16488	0.0034382	down
ENSMUSG00000037852	Cpe	-0.124134	0.00345205	down
ENSMUSG00000095351	Igkv3-2	-4.79371	0.00345335	down
ENSMUSG00000021532	Fastkd3	-0.253417	0.00345747	down
ENSMUSG00000052911	Lamb2	-0.148505	0.00346046	down
ENSMUSG00000038416	Cdc16	-0.163077	0.00346324	down
ENSMUSG00000023882	Zfp54	0.708777	0.00346356	up
ENSMUSG00000024924	Vldlr	0.195489	0.00346543	up
ENSMUSG00000023995	Tspo2	-8.79058	0.00347331	down
ENSMUSG00000040818	Dennd6a	-0.228251	0.00348721	down
ENSMUSG00000079197	Psme2	0.327389	0.00348979	up
ENSMUSG00000036860	Mrpl55	0.566098	0.00350384	up
ENSMUSG00000020869	Lrrc59	-0.106971	0.0035049	down
ENSMUSG00000116174	Gm10362	-0.62475	0.00351005	down
ENSMUSG00000031029	Eif3f	-0.181266	0.00351895	down
ENSMUSG00000025935	Tram1	0.199206	0.00354945	up
ENSMUSG00000028484	Psip1	0.264419	0.00355283	up
ENSMUSG00000023391	Dlx2	-0.561074	0.00357054	down
ENSMUSG00000032508	Myd88	0.31369	0.00357295	up
ENSMUSG00000006307	Kmt2b	-0.124157	0.00357638	down
ENSMUSG00000038780	Smurf1	-0.132445	0.00360019	down
ENSMUSG00000031278	Acsl4	0.284152	0.0036232	up
ENSMUSG00000032469	Dbr1	-0.246945	0.00362439	down
ENSMUSG00000062372	Otof	7.42901	0.00363638	up
ENSMUSG00000058672	Tubb2a	-0.174515	0.00367199	down
ENSMUSG00000091780	Sco2	-0.335129	0.00367205	down
ENSMUSG00000023191	P3h3	1.49776	0.00368105	up
ENSMUSG00000001473	Tubb6	-0.159675	0.00368722	down
ENSMUSG00000040723	Rcsd1	-1.90392	0.00369121	down
ENSMUSG00000041073	Nacad	1.63789	0.00369311	up
ENSMUSG00000021794	Glud1	0.119019	0.00370693	up
ENSMUSG00000021830	Txndc16	1.75843	0.00371046	up
ENSMUSG00000031513	Leprotl1	-0.193134	0.00371497	down
ENSMUSG00000037731	Themis2	-3.86779	0.00373133	down
ENSMUSG00000052430	Bmpr1b	1.62187	0.00374071	up
ENSMUSG00000005533	Igf1r	0.140423	0.00374527	up
ENSMUSG00000020917	Acly	0.117711	0.0037469	up
ENSMUSG00000018166	Erbb3	-0.275271	0.00375256	down
ENSMUSG00000046442	Ppm1e	1.14927	0.00376357	up
ENSMUSG00000037820	Tgm2	0.116419	0.00376462	up
ENSMUSG00000029156	Sgcb	1.72106	0.00378491	up
ENSMUSG00000030598	Fbxo17	-0.336962	0.00378924	down
ENSMUSG00000032905	Atg12	-0.194411	0.00380612	down
ENSMUSG00000000296	Tpd52l1	-0.344303	0.00380836	down
ENSMUSG00000026463	Atp2b4	0.259282	0.00381474	up
ENSMUSG00000055839	Elob	0.191304	0.00382134	up
ENSMUSG00000079442	St6galnac4	0.733044	0.00382579	up
ENSMUSG00000000976	Heatr6	-0.163016	0.00383263	down
ENSMUSG00000091898	Tnnc1	-0.789372	0.00383565	down
ENSMUSG00000046550	Spin2c	10.0039	0.00383573	up
ENSMUSG00000018800	Abca5	-0.253566	0.00384851	down
ENSMUSG00000002992	Apoc2	-0.325663	0.00388899	down
ENSMUSG00000027601	Mtfr1	-0.155128	0.00389407	down
ENSMUSG00000047989	Ino80c	-0.21056	0.00390358	down
ENSMUSG00000036834	Plch1	-0.176974	0.00390679	down
ENSMUSG00000055436	Srsf11	-0.161158	0.00391451	down
ENSMUSG00000021731	Mrps30	-0.206788	0.00391751	down
ENSMUSG00000056153	Socs6	-0.137631	0.00391928	down
ENSMUSG00000045098	Kmt5b	-0.170542	0.00393153	down
ENSMUSG00000053317	Sec61b	0.284477	0.00393838	up
ENSMUSG00000062232	Rapgef2	-0.165712	0.00394788	down
ENSMUSG00000001416	Cct3	0.119288	0.00396122	up
ENSMUSG00000023932	Cdc5l	0.177953	0.00396367	up
ENSMUSG00000090946	Ccdc71l	-0.567171	0.00397613	down
ENSMUSG00000017639	Rab11fip4	1.78628	0.00397903	up
ENSMUSG00000032243	Itga11	-8.12327	0.0039957	down
ENSMUSG00000021990	Spata13	0.443784	0.00401222	up
ENSMUSG00000013415	Igf2bp1	-0.161012	0.0040159	down
ENSMUSG00000070570	Slc17a7	0.87883	0.00403183	up
ENSMUSG00000003379	Cd79a	-2.1831	0.004041	down
ENSMUSG00000022875	Kng1	3.63291	0.00405296	up
ENSMUSG00000015501	Hivep2	0.289073	0.00405807	up
ENSMUSG00000052253	Zfp622	-0.189212	0.00405974	down
ENSMUSG00000059994	Fcrl1	1.00235	0.00406224	up
ENSMUSG00000021910	Nisch	-0.0856883	0.00406655	down
ENSMUSG00000020572	Nampt	0.245213	0.00406919	up
ENSMUSG00000066721	Zfp575	9.46934	0.0040694	up
ENSMUSG00000022051	Bnip3l	0.22137	0.00407467	up
ENSMUSG00000035493	Tgfbi	1.22246	0.00407621	up
ENSMUSG00000095771	Igkv14-111	-3.26153	0.00408093	down
ENSMUSG00000114004	Gm48552	-2.06937	0.00408116	down
ENSMUSG00000045790	Ccdc149	3.71039	0.00410291	up
ENSMUSG00000101111	Gm28437	-0.145084	0.00411272	down
ENSMUSG00000086968	4933431E20Rik	0.706834	0.0041169	up
ENSMUSG00000027849	Syt6	7.93953	0.00413897	up
ENSMUSG00000044583	Tlr7	-3.17551	0.00414757	down
ENSMUSG00000020010	Vnn3	1.28199	0.00416467	up
ENSMUSG00000029322	Plac8	-0.129236	0.00416668	down
ENSMUSG00000118383	Gm50321	-0.463102	0.00416728	down
ENSMUSG00000063450	Syne2	-0.162976	0.00418447	down
ENSMUSG00000059586	Nsmce2	0.235229	0.00418523	up
ENSMUSG00000027261	Hao1	-0.745703	0.00419875	down
ENSMUSG00000000078	Klf6	-0.121622	0.00420117	down
ENSMUSG00000048696	Mex3d	-0.198648	0.00421227	down
ENSMUSG00000025086	Trub1	-0.235532	0.00422498	down
ENSMUSG00000026797	Stxbp1	0.201951	0.00423307	up
ENSMUSG00000033538	Casp4	1.40429	0.00426424	up
ENSMUSG00000074480	Mex3a	-0.286722	0.00426862	down
ENSMUSG00000068696	Gpr88	3.27752	0.0042784	up
ENSMUSG00000021959	Lats2	-0.185321	0.00428107	down
ENSMUSG00000022272	Myo10	0.139727	0.00428241	up
ENSMUSG00000044309	Apol7c	-9.79599	0.00428476	down
ENSMUSG00000000555	Itga5	0.214601	0.00429231	up
ENSMUSG00000059743	Fdps	0.146848	0.00429864	up
ENSMUSG00000028645	Slc2a1	0.208559	0.00430522	up
ENSMUSG00000021850	ccdc198	0.863756	0.00433013	up
ENSMUSG00000034634	Ly6d	-3.91231	0.00433378	down
ENSMUSG00000038020	Rapgefl1	1.14088	0.0043383	up
ENSMUSG00000046334	Gm6195	-11.8237	0.00437204	down
ENSMUSG00000022216	Psme1	0.239429	0.00438423	up
ENSMUSG00000017314	Mpp2	0.372779	0.00439069	up
ENSMUSG00000032369	Plscr1	0.149781	0.0043993	up
ENSMUSG00000015829	Tnr	1.85761	0.00440146	up
ENSMUSG00000116395	Gm49499	-9.13355	0.00440823	down
ENSMUSG00000095115	Itpripl2	0.215616	0.00442457	up
ENSMUSG00000039646	Vasn	0.382445	0.0044411	up
ENSMUSG00000031858	Mau2	-0.150477	0.0044436	down
ENSMUSG00000030255	Sspn	1.51942	0.0044582	up
ENSMUSG00000001517	Foxm1	-0.110126	0.00446279	down
ENSMUSG00000006574	Slc4a1	-2.88307	0.00446458	down
ENSMUSG00000022956	Atp5o	0.164819	0.00449354	up
ENSMUSG00000074575	Kcng1	3.59151	0.00449497	up
ENSMUSG00000018906	P4ha2	0.251282	0.00451691	up
ENSMUSG00000029781	Fkbp9	0.134713	0.00452425	up
ENSMUSG00000099696	2900052N01Rik	9.24795	0.00452872	up
ENSMUSG00000022881	Rfc4	0.338569	0.00454163	up
ENSMUSG00000054720	Lrrc8c	0.351305	0.00455557	up
ENSMUSG00000042549	Map2k3os	-0.800248	0.00456769	down
ENSMUSG00000003644	Rps6ka1	0.233173	0.00460079	up
ENSMUSG00000041747	Utp15	-0.150931	0.00460205	down
ENSMUSG00000035722	Abca7	-0.19138	0.00460565	down
ENSMUSG00000083087	Gm11249	0.501168	0.00460675	up
ENSMUSG00000086331	Gm16310	-1.19938	0.00461328	down
ENSMUSG00000003271	Sult2b1	-0.329309	0.00462513	down
ENSMUSG00000025270	Alas2	-3.39329	0.00463293	down
ENSMUSG00000102432	Gm29856	-4.1091	0.00466515	down
ENSMUSG00000049493	Pls1	0.191521	0.00466547	up
ENSMUSG00000050052	Tdrp	8.09644	0.00468303	up
ENSMUSG00000000948	Gm38393	4.20056	0.00468436	up
ENSMUSG00000038936	Sccpdh	2.31754	0.00469	up
ENSMUSG00000030102	Itpr1	0.209649	0.00470193	up
ENSMUSG00000090291	Lrrc10b	3.2081	0.00470956	up
ENSMUSG00000070348	Ccnd1	-0.125225	0.00471085	down
ENSMUSG00000089762	Ier5l	-0.608394	0.00471342	down
ENSMUSG00000027533	Fabp5	-0.185647	0.00473107	down
ENSMUSG00000043252	Tmem64	-0.215618	0.00473269	down
ENSMUSG00000014418	Hps5	-0.196558	0.00475208	down
ENSMUSG00000039982	Dtx4	-0.146677	0.00478612	down
ENSMUSG00000037003	Tns2	-0.130957	0.00479284	down
ENSMUSG00000034317	Trim59	-0.142837	0.00479834	down
ENSMUSG00000037089	Slc35b2	0.241032	0.00481933	up
ENSMUSG00000027342	Pcna	0.125658	0.00485103	up
ENSMUSG00000062270	Morf4l1	0.164186	0.00485967	up
ENSMUSG00000085009	Gm12977	-9.97652	0.00486091	down
ENSMUSG00000000740	Rpl13	0.139616	0.00486789	up
ENSMUSG00000031508	Ankrd10	-0.16428	0.00490873	down
ENSMUSG00000017778	Cox7c	-0.183254	0.00491966	down
ENSMUSG00000031540	Kat6a	-0.12094	0.00492881	down
ENSMUSG00000026688	Mgst3	0.19435	0.00494764	up
ENSMUSG00000049583	Grm5	1.68442	0.00496352	up
ENSMUSG00000028932	Psmc2	0.151013	0.00497702	up
ENSMUSG00000038319	Kcnh2	3.63475	0.00498042	up
ENSMUSG00000037221	Mospd3	0.261352	0.00506951	up
ENSMUSG00000040747	Cd53	-1.59634	0.00508239	down
ENSMUSG00000026782	Abi2	0.27965	0.00509218	up
ENSMUSG00000030579	Tyrobp	-2.04416	0.00510671	down
ENSMUSG00000000938	Hoxa10	9.08827	0.00512744	up
ENSMUSG00000047787	Flrt1	2.04598	0.00513003	up
ENSMUSG00000026526	Fh1	0.174257	0.00513625	up
ENSMUSG00000006641	Slc5a6	-0.235291	0.00514442	down
ENSMUSG00000031144	Syp	0.938565	0.00514506	up
ENSMUSG00000078965	Gm12033	0.149932	0.00516912	up
ENSMUSG00000106864	Gtf3c2	-0.133679	0.00520164	down
ENSMUSG00000027996	Sfrp2	3.47363	0.00520223	up
ENSMUSG00000025223	Ldb1	-0.121786	0.00523269	down
ENSMUSG00000011114	Tbrg1	0.163887	0.00525606	up
ENSMUSG00000018672	Copz2	2.47212	0.00525826	up
ENSMUSG00000018411	Mapt	0.173329	0.00528277	up
ENSMUSG00000064358	mt-Co3	-0.142748	0.00530502	down
ENSMUSG00000072647	Adam1a	-2.85205	0.00530633	down
ENSMUSG00000022488	Nckap1l	-1.89786	0.00535899	down
ENSMUSG00000029254	Stap1	-8.0404	0.00536122	down
ENSMUSG00000027971	Ndst4	7.24941	0.00537467	up
ENSMUSG00000020400	Tnip1	0.161752	0.00538293	up
ENSMUSG00000028150	Rorc	0.515276	0.00539408	up
ENSMUSG00000039903	Eva1c	0.86673	0.00539851	up
ENSMUSG00000024661	Fth1	-0.0980178	0.00540758	down
ENSMUSG00000033819	Ppp1r16a	-0.19573	0.00541173	down
ENSMUSG00000045294	Insig1	0.181762	0.00541557	up
ENSMUSG00000002043	Trappc6a	0.449425	0.0054278	up
ENSMUSG00000062937	Mtap	0.187487	0.00544088	up
ENSMUSG00000060636	Rpl35a	0.333219	0.00545074	up
ENSMUSG00000041889	Shisa4	0.342633	0.00545911	up
ENSMUSG00000037361	Sf3b6	0.194648	0.00546312	up
ENSMUSG00000049288	Lix1l	0.285919	0.00546796	up
ENSMUSG00000037990	Sh3rf3	3.92838	0.0054775	up
ENSMUSG00000038677	Scube3	-14.3843	0.0055083	down
ENSMUSG00000047420	Fam180a	4.12616	0.0055159	up
ENSMUSG00000017774	Myo1c	-0.113124	0.00552036	down
ENSMUSG00000004446	Bid	0.161548	0.00553191	up
ENSMUSG00000041842	Fhdc1	0.648285	0.00554779	up
ENSMUSG00000026765	Lypd6b	9.00706	0.00555611	up
ENSMUSG00000029413	Naaa	0.360232	0.00555969	up
ENSMUSG00000109141	Gm30692	3.3096	0.00556515	up
ENSMUSG00000041697	Cox6a1	-0.148713	0.00558505	down
ENSMUSG00000039782	Cpeb2	-0.28342	0.00559632	down
ENSMUSG00000020493	Prr11	-0.175342	0.00560798	down
ENSMUSG00000051853	Arf3	0.11282	0.00564316	up
ENSMUSG00000002885	Adgre5	-0.16741	0.00564373	down
ENSMUSG00000068290	Ddrgk1	-0.212924	0.00564761	down
ENSMUSG00000020048	Hsp90b1	0.201358	0.00565248	up
ENSMUSG00000011960	Ccnt1	-0.156701	0.00566915	down
ENSMUSG00000057191	AB124611	-4.03514	0.00571104	down
ENSMUSG00000000253	Gmpr	1.98564	0.00572562	up
ENSMUSG00000032549	Rab6b	2.94148	0.00572621	up
ENSMUSG00000039976	Tbc1d16	-0.244326	0.00572858	down
ENSMUSG00000025871	4833439L19Rik	-0.172362	0.00573591	down
ENSMUSG00000007080	Pole	-0.121074	0.0057446	down
ENSMUSG00000028173	Wls	-0.105468	0.00574554	down
ENSMUSG00000056234	Ncoa4	0.144508	0.00574623	up
ENSMUSG00000107877	Gm43951	-0.978873	0.00574665	down
ENSMUSG00000029106	Add1	-0.116026	0.00575504	down
ENSMUSG00000031924	Cyb5b	-0.0985409	0.00577641	down
ENSMUSG00000097875	Gm26704	8.777	0.00585122	up
ENSMUSG00000031987	Egln1	0.187273	0.00586003	up
ENSMUSG00000024521	Pmaip1	0.191377	0.00586053	up
ENSMUSG00000020782	Llgl2	-0.150893	0.00586435	down
ENSMUSG00000059713	Rcan3	-0.251847	0.00587145	down
ENSMUSG00000004187	Kifc2	0.704575	0.0058829	up
ENSMUSG00000052428	Tmco1	-0.135976	0.00590506	down
ENSMUSG00000074505	Fat3	1.73771	0.00590741	up
ENSMUSG00000022514	Il1rap	2.54516	0.00590894	up
ENSMUSG00000118138	Gm50322	-0.558955	0.00591504	down
ENSMUSG00000078942	Naip6	-0.511367	0.00591725	down
ENSMUSG00000038712	Mindy1	-0.122772	0.00592412	down
ENSMUSG00000050730	Arhgap42	-0.217212	0.00593933	down
ENSMUSG00000094088	Ighv1-64	-5.05376	0.00594292	down
ENSMUSG00000030609	Aen	-0.132468	0.00596337	down
ENSMUSG00000026991	Pkp4	-0.131941	0.00597799	down
ENSMUSG00000031985	Gnpat	0.138309	0.00599484	up
ENSMUSG00000042873	Lhfpl4	2.84763	0.00601661	up
ENSMUSG00000071369	Map3k5	-0.15875	0.00601811	down
ENSMUSG00000020395	Itk	-8.3356	0.00603146	down
ENSMUSG00000042272	Sestd1	0.20548	0.00604159	up
ENSMUSG00000028931	Kcnab2	-0.294183	0.00604957	down
ENSMUSG00000029179	Zcchc4	-0.256082	0.00606576	down
ENSMUSG00000018509	Cenpv	-0.208797	0.00607012	down
ENSMUSG00000034845	Plvap	-1.17951	0.00607268	down
ENSMUSG00000027864	Ptgfrn	-0.119983	0.00607335	down
ENSMUSG00000050908	Tvp23a	0.923619	0.00608914	up
ENSMUSG00000079625	Tm4sf19	-9.89551	0.00609047	down
ENSMUSG00000041920	Slc16a6	-0.286582	0.00611412	down
ENSMUSG00000055760	Gemin6	0.424789	0.00611417	up
ENSMUSG00000031517	Gpm6a	1.03334	0.00611418	up
ENSMUSG00000037846	Rtkn2	-0.324491	0.00614198	down
ENSMUSG00000018820	Zfyve27	-0.166391	0.00616161	down
ENSMUSG00000054942	Miga1	1.50155	0.00617859	up
ENSMUSG00000027170	Eif3m	0.181725	0.00619182	up
ENSMUSG00000020592	Sdc1	-0.111776	0.00619758	down
ENSMUSG00000040836	Gpr161	1.69687	0.00621852	up
ENSMUSG00000058173	Smco4	3.98367	0.00622897	up
ENSMUSG00000087143	A830082K12Rik	3.95674	0.0062309	up
ENSMUSG00000068040	Tm9sf4	0.154596	0.00623534	up
ENSMUSG00000022992	Kansl2	-0.122309	0.00623684	down
ENSMUSG00000038871	Bpgm	-0.199274	0.00624309	down
ENSMUSG00000040511	Pvr	-0.163064	0.00626499	down
ENSMUSG00000030075	Cntn3	7.47526	0.00628013	up
ENSMUSG00000001666	Ddt	0.367886	0.00628453	up
ENSMUSG00000091537	Tma7	0.223963	0.00630547	up
ENSMUSG00000044894	Uqcrq	-0.154859	0.00632134	down
ENSMUSG00000021890	Eaf1	-0.140998	0.00632484	down
ENSMUSG00000000399	Ndufa9	0.170842	0.00632597	up
ENSMUSG00000101249	Gm29216	-0.136909	0.00633313	down
ENSMUSG00000030591	Psmd8	-0.1157	0.0064017	down
ENSMUSG00000025735	Rhbdl1	1.4439	0.00641498	up
ENSMUSG00000056457	Prl2c3	-0.621349	0.00642405	down
ENSMUSG00000004896	Rrnad1	-0.324943	0.00642612	down
ENSMUSG00000006517	Mvd	0.215789	0.00643584	up
ENSMUSG00000059182	Skap2	0.255429	0.00643815	up
ENSMUSG00000005370	Msh6	0.155893	0.00645055	up
ENSMUSG00000040761	Spen	-0.11809	0.0064687	down
ENSMUSG00000026933	Camsap1	-0.155941	0.00647425	down
ENSMUSG00000003559	As3mt	1.16299	0.00647993	up
ENSMUSG00000037296	Lsm1	-0.270264	0.0064805	down
ENSMUSG00000020122	Egfr	0.127474	0.00648456	up
ENSMUSG00000113811	Gm47882	0.313091	0.00649273	up
ENSMUSG00000049957	Ccdc137	-0.253393	0.0065087	down
ENSMUSG00000030898	Cckbr	8.7119	0.00650942	up
ENSMUSG00000022234	Cct5	0.110137	0.00651246	up
ENSMUSG00000020437	Myo1g	-1.74164	0.00652357	down
ENSMUSG00000031808	Slc27a1	0.430639	0.00653602	up
ENSMUSG00000041890	Git2	-0.147986	0.00654045	down
ENSMUSG00000023764	Sfi1	-0.227448	0.00655337	down
ENSMUSG00000026959	Grin1	1.15676	0.00656001	up
ENSMUSG00000027298	Tyro3	0.309064	0.00656306	up
ENSMUSG00000005057	Sh2b2	1.89847	0.00659545	up
ENSMUSG00000029030	Tprgl	-0.176231	0.00661906	down
ENSMUSG00000036095	Dgkb	1.86928	0.00662409	up
ENSMUSG00000017686	Rhot1	-0.142914	0.0066525	down
ENSMUSG00000029992	Gfpt1	0.13795	0.00666793	up
ENSMUSG00000034154	Ino80	-0.154888	0.00667396	down
ENSMUSG00000053141	Ptprt	1.25311	0.00667399	up
ENSMUSG00000029598	Plbd2	0.179428	0.00667488	up
ENSMUSG00000024442	Dele1	-0.164767	0.00668814	down
ENSMUSG00000043557	Mdga1	3.50179	0.00669162	up
ENSMUSG00000096768	Gm47283	-0.162624	0.00669284	down
ENSMUSG00000023078	Cxcl13	-3.64919	0.00671199	down
ENSMUSG00000021414	Fam217a	-8.70525	0.00671286	down
ENSMUSG00000111176	Gm47233	-0.830547	0.00673196	down
ENSMUSG00000024104	Washc2	0.150819	0.00673378	up
ENSMUSG00000021719	Rgs7bp	2.3631	0.00674018	up
ENSMUSG00000020905	Usp43	-0.262032	0.00676538	down
ENSMUSG00000029001	Fbxo44	0.545438	0.00679089	up
ENSMUSG00000032518	Rpsa	0.110664	0.0067917	up
ENSMUSG00000006676	Usp19	-0.12015	0.00679397	down
ENSMUSG00000050936	Gm42743	-9.53249	0.00680206	down
ENSMUSG00000051506	Wdfy4	-1.76158	0.00683232	down
ENSMUSG00000018809	Smyd4	-0.318991	0.00683556	down
ENSMUSG00000108616	Gm35040	7.97388	0.00683695	up
ENSMUSG00000103966	Gm37120	-1.74505	0.00684815	down
ENSMUSG00000002058	Unc119	0.515642	0.0068594	up
ENSMUSG00000031633	Slc25a4	-0.0879799	0.00688596	down
ENSMUSG00000004266	Ptpn6	-0.273623	0.0068878	down
ENSMUSG00000023052	Npff	-1.41024	0.00688889	down
ENSMUSG00000063296	Tmem117	-0.797832	0.00688961	down
ENSMUSG00000033174	Mgll	1.00779	0.0068949	up
ENSMUSG00000034247	Plekhm1	-0.184471	0.00690478	down
ENSMUSG00000035459	Stab2	-3.16287	0.00691406	down
ENSMUSG00000075028	Prdm11	2.52094	0.00691759	up
ENSMUSG00000070385	Ampd1	-8.27344	0.00694548	down
ENSMUSG00000026980	Ly75	0.227146	0.0069729	up
ENSMUSG00000053877	Srcap	0.1944	0.006978	up
ENSMUSG00000044807	Zfp354c	2.19141	0.00699944	up
ENSMUSG00000003452	Bicd1	0.476372	0.00702702	up
ENSMUSG00000020167	Tcf3	-0.116002	0.0070291	down
ENSMUSG00000024697	Gna14	-3.0974	0.0070321	down
ENSMUSG00000021884	Hacl1	0.860326	0.00704827	up
ENSMUSG00000007880	Arid1a	-0.113361	0.00705249	down
ENSMUSG00000024530	Prelid3a	3.21876	0.00705393	up
ENSMUSG00000030484	Lypd5	2.33358	0.00712383	up
ENSMUSG00000092284	Gm8801	10.6456	0.00712845	up
ENSMUSG00000047284	Neurl4	-0.169341	0.00713542	down
ENSMUSG00000026179	Pnkd	-0.171201	0.00714205	down
ENSMUSG00000039095	En2	-1.70896	0.00717858	down
ENSMUSG00000062526	Mppe1	-0.282045	0.00719191	down
ENSMUSG00000036264	Fstl4	8.16123	0.00720299	up
ENSMUSG00000002603	Tgfb1	0.233787	0.00721592	up
ENSMUSG00000095930	Nim1k	1.38468	0.00722155	up
ENSMUSG00000024039	Cbs	0.592444	0.00724337	up
ENSMUSG00000021356	Irf4	-4.39806	0.00726061	down
ENSMUSG00000020349	Ppp2ca	-0.102019	0.0072669	down
ENSMUSG00000034543	Morc2a	-0.107579	0.00729153	down
ENSMUSG00000031824	6430548M08Rik	0.683558	0.00731661	up
ENSMUSG00000054364	Rhob	-0.164684	0.00731882	down
ENSMUSG00000040675	Mthfd1l	0.161636	0.00733541	up
ENSMUSG00000052825	Gm9892	0.406182	0.00734041	up
ENSMUSG00000030830	Itgal	-1.85263	0.00735422	down
ENSMUSG00000021823	Vcl	0.119394	0.00735979	up
ENSMUSG00000014402	Tsg101	-0.136404	0.00736077	down
[truncated: 29,194 more rows]
